# Supplementary material for: Bioinformatic-based genetic characterizations of neural regulation in skin cutaneous melanoma
Source: Front Oncol. 2023 Jun 19;13:1166373. doi: 10.3389/fonc.2023.1166373 (PMC10315675; doi:10.3389/fonc.2023.1166373)
Supplement: Supplementary Table 1 — Cancer-nerve crosstalk associated genes identified from previous reference. [file Table_1.xlsx]

## Sheet: Sheet1
66 cancer-nerve crosstalk associated genes from previous references
gene symbol	encoded protein	main physical functions
ADRB1	adrenoceptor beta 1	a guanine nucleotide binding regulatory protein-coupled receptors that mediate the physiological effects of the hormone epinephrine and the neurotransmitter norepinephrine
ADRB2	adrenoceptor beta 2	a member of the G protein-coupled receptor superfamily, associated with one of its ultimate effectors, the class C L-type calcium channel
ADRB3	adrenoceptor beta 3	mediate catecholamine-induced activation of adenylate cyclase through the action of G proteins, involved in the regulation of lipolysis and thermogenesis.
ARTN	artemin	supports the survival of a number of peripheral neuron populations and at least one population of dopaminergic CNS neurons.
BDNF	brain-derived neurotrophic factor	a member of the nerve growth factor family of proteins, promoting neuronal survival in the adult brain
CCL2	C-C motif chemokine ligand 2	a chemokine, guiding axon
CCR2	C-C motif chemokine receptor 2	a receptor for monocyte chemoattractant protein-1, and mediating agonist-dependent calcium mobilization and inhibition of adenylyl cyclase.
CHRM1	cholinergic receptor muscarinic 1	a muscarinic cholinergic receptor, mediating cellular responses such as adenylate cyclase inhibition, phosphoinositide degeneration, and potassium channel mediation
CHRM2	cholinergic receptor muscarinic 2	a muscarinic cholinergic receptor, mediating cellular responses such as adenylate cyclase inhibition, phosphoinositide degeneration, and potassium channel mediation
CHRM3	cholinergic receptor muscarinic 3	a muscarinic cholinergic receptor, mediating cellular responses such as adenylate cyclase inhibition, phosphoinositide degeneration, and potassium channel mediation
CHRM4	cholinergic receptor muscarinic 4	a muscarinic cholinergic receptor, mediating cellular responses such as adenylate cyclase inhibition, phosphoinositide degeneration, and potassium channel mediation
CHRNA1	cholinergic receptor nicotinic alpha 1 subunit	a subunit of the muscle acetylcholine receptor, playing a role in acetlycholine binding/channel gating
CHRNA10	cholinergic receptor nicotinic alpha 10 subunit	a alpha subunit of the muscle acetylcholine receptor, playing a role in acetlycholine binding/channel gating
CHRNA2	cholinergic receptor nicotinic alpha 2subunit	a alpha subunit of the muscle acetylcholine receptor, playing a role in acetlycholine binding/channel gating
CHRNA3	cholinergic receptor nicotinic alpha 3 subunit	a alpha subunit of the muscle acetylcholine receptor, playing a role in acetlycholine binding/channel gating
CHRNA4	cholinergic receptor nicotinic alpha 4 subunit	a alpha subunit of the muscle acetylcholine receptor, playing a role in acetlycholine binding/channel gating
CHRNA5	cholinergic receptor nicotinic alpha 5 subunit	a alpha subunit of the muscle acetylcholine receptor, playing a role in acetlycholine binding/channel gating
CHRNA6	cholinergic receptor nicotinic alpha 6 subunit	a alpha subunit of the muscle acetylcholine receptor, playing a role in acetlycholine binding/channel gating
CHRNA7	cholinergic receptor nicotinic alpha 7 subunit	a alpha subunit of the muscle acetylcholine receptor, playing a role in acetlycholine binding/channel gating
CHRNA9	cholinergic receptor nicotinic alpha 9 subunit	a alpha subunit of the muscle acetylcholine receptor, playing a role in acetlycholine binding/channel gating
CHRNB1	cholinergic receptor nicotinic beta 1 subunit	a bate subunit of the muscle acetylcholine receptor, playing a role in acetlycholine binding/channel gating
CHRNB2	cholinergic receptor nicotinic beta 2 subunit	a bate subunit of the muscle acetylcholine receptor, playing a role in acetlycholine binding/channel gating
CHRNB4	cholinergic receptor nicotinic beta 4 subunit	a bate subunit of the muscle acetylcholine receptor, playing a role in acetlycholine binding/channel gating
CHRND	cholinergic receptor nicotinic delta subunit	delta subunit of the muscle acetylcholine receptor, playing a role in acetlycholine binding/channel gating
CHRNE	cholinergic receptor nicotinic epsilon subunit	epsilon subunit of the muscle acetylcholine receptor, playing a role in acetlycholine binding/channel gating
CHRNG	cholinergic receptor nicotinic gamma subunit	gamma subunit of the muscle acetylcholine receptor, playing a role in acetlycholine binding/channel gating
CSF1	colony stimulating factor 1	controling the production, differentiation, and function of macrophages
CSF1R	colony stimulating factor 1 receptor	controling the production, differentiation, and function of macrophages
CSF3	colony stimulating factor 3(GCSF)	controling the production, differentiation, and function of granulocytes
CX3CL1	C-X3-C motif chemokine ligand 1	a chemokine, guiding axon
CXCL12	C-X-C motif chemokine ligand 12	a chemokine, guiding axon
DRD2	dopamine receptor D2	the D2 subtype of the dopamine receptor, inhibiting adenylyl cyclase activity
EPHB1	EPH receptor B1	mediating developmental events, particularly in the nervous system
GDNF	glial cell derived neurotrophic factor	a highly conserved neurotrophic factor, promoting the survival and differentiation of dopaminergic neurons
GFRA1	GDNF family receptor alpha 1	a subunit of GDNF receptor, mediating GDNF signaling pathway
GFRA2	GDNF family receptor alpha 2	a subunit of GDNF receptor, mediating GDNF signaling pathway
GFRA3	GDNF family receptor alpha 3	a subunit of GDNF receptor, mediating GDNF signaling pathway
GRIN1	glutamate ionotropic receptor NMDA type subunit 1	a critical subunit of N-methyl-D-aspartate receptors, members of the glutamate receptor channel superfamily, playing a key role in the plasticity of synapses
GRIN2A	glutamate ionotropic receptor NMDA type subunit 2A	a member of the glutamate-gated ion channel protein family
GRIN2B	glutamate ionotropic receptor NMDA type subunit 2B	a member of the glutamate-gated ion channel protein family
GRIN2C	glutamate ionotropic receptor NMDA type subunit 2C	a member of the glutamate-gated ion channel protein family
GRIN2D	glutamate ionotropic receptor NMDA type subunit 2D	a member of the glutamate-gated ion channel protein family
GRIN3A	glutamate ionotropic receptor NMDA type subunit 3A	a member of the glutamate-gated ion channel protein family
GRIN3B	glutamate ionotropic receptor NMDA type subunit 3B	a member of the glutamate-gated ion channel protein family
GRM1	glutamate metabotropic receptor 1	a metabotropic glutamate receptor that functions by activating phospholipase C
HGF	hepatocyte growth factor	a growth factor, regulating cell growth, cell motility and morphogenesis in numerous cell and tissue types
L1CAM	L1 cell adhesion molecule	an axonal glycoprotein, playing an important role in nervous system development, including neuronal migration and differentiation
MAP2	microtubule associated protein 2	involved in microtubule assembly, which is an essential step in neurogenesis
NCAM1	neural cell adhesion molecule 1	a member of the immunoglobulin superfamily, playing a role in the development of the nervous system by regulating neurogenesis, neurite outgrowth, and cell migration.
NEFL	neurofilament light chain	light chain of neurofilaments, comprising the axoskeleton and functionally maintaining the neuronal caliber
NGF	Nerve Growth Factor	a member of the NGF-beta family, involved in the regulation of growth and the differentiation of sympathetic and certain sensory neurons
NGFR	nerve growth factor receptor	involved in the regulation of growth and the differentiation of sympathetic and certain sensory neurons
NLGN1	neuroligin 1	a neuronal cell surface protein, acting as splice site-specific ligands for beta-neurexins and involved in the formation and remodeling of central nervous system synapses
NOS1	nitric oxide synthase 1	a member of the family of nitric oxide synthases, synthesizing nitric oxide from L-arginine
NRTN	neurturin	a secreted ligand of the TGF-beta superfamily, promoting survival of neuronal populations
NTF3	neurotrophin 3	a member of the neurotrophin family, controling survival and differentiation of mammalian neurons
NTF4	neurotrophin 4	a member of the neurotrophin family, controling survival and differentiation of mammalian neurons
NTN1	netrin 1	a member of laminin-related secreted protein family, involved in axon guidance and cell migration during development
NTRK1	neurotrophic receptor tyrosine kinase 1	a member of the neurotrophic tyrosine kinase receptor family, mediating cell differentiation and playing a role in specifying sensory neuron subtypes
NTRK2	neurotrophic receptor tyrosine kinase 2	a member of the neurotrophic tyrosine kinase receptor family, mediating cell differentiation and playing a role in specifying sensory neuron subtypes
NTRK3	neurotrophic receptor tyrosine kinase 3	a member of the neurotrophic tyrosine kinase receptor family, mediating cell differentiation and playing a role in specifying sensory neuron subtypes
SEMA4F	semaphorin 4F	a transmembrane class IV semaphorin family protein, playing a role in neural development
SLC18A3	solute carrier family 18 member A3	a member of the vesicular amine transporter family, transporting acetylcholine into secretory vesicles for release into the extracellular space
SLIT2	slit guidance ligand 2	a member of the slit family of secreted glycoproteins, involved in axon guidance and neuronal migration
TACR1	tachykinin receptor 1	the receptor for the tachykinin substance P, involved in the mediation of phosphatidylinositol metabolism of substance P
TH	tyrosine hydroxylase	involved in the conversion of tyrosine to dopamine
