# Supplementary material for: Bioinformatic-based genetic characterizations of neural regulation in skin cutaneous melanoma
Source: Front Oncol. 2023 Jun 19;13:1166373. doi: 10.3389/fonc.2023.1166373 (PMC10315675; doi:10.3389/fonc.2023.1166373)
Supplement: Supplementary Table 2 — Expression of 66 cancer-nerve crosstalk associated genes in SKCM and normal skin tissues. [file Table_2.xlsx]

## Sheet: Sheet1
Expression of 66 cancer-nerve crosstalk associated genes in SKCM and normal skin tissues
	group	number	min	max	Median	Mean	standard deviation	standard error
ADRB1	Normal	813	0	1.952	0.239	0.293	0.299	0.01
ADRB1	Tumor	469	0	5.36	0.057	0.28	0.682	0.031
ADRB2	Normal	813	0.043	6.34	3.18	2.735	1.711	0.06
ADRB2	Tumor	469	0.014	3.551	0.595	0.726	0.577	0.027
ADRB3	Normal	813	0	0.864	0	0.035	0.074	0.003
ADRB3	Tumor	469	0	1.401	0.029	0.072	0.137	0.006
ARTN	Normal	813	0	2.854	0.66	0.717	0.447	0.016
ARTN	Tumor	469	0	4.316	0.176	0.343	0.487	0.022
BDNF	Normal	813	0.014	4.146	0.74	0.962	0.721	0.025
BDNF	Tumor	469	0	4.67	0.227	0.641	0.833	0.038
CCL2	Normal	813	0.799	11.179	5.086	5.235	1.91	0.067
CCL2	Tumor	469	0.949	10.747	5.201	5.24	1.56	0.072
CCR2	Normal	813	0	3.547	0.333	0.434	0.472	0.017
CCR2	Tumor	469	0	4.889	1.098	1.348	1.072	0.049
CHRM1	Normal	813	0	3.141	1.275	1.122	0.886	0.031
CHRM1	Tumor	469	0	4.936	0.345	0.925	1.157	0.053
CHRM2	Normal	813	0	2.508	0.043	0.14	0.309	0.011
CHRM2	Tumor	469	0	0.941	0	0.016	0.071	0.003
CHRM3	Normal	813	0	3.109	0.632	0.746	0.71	0.025
CHRM3	Tumor	469	0	4.943	0.367	0.835	1.044	0.048
CHRM4	Normal	813	0	3.78	0.731	0.849	0.766	0.027
CHRM4	Tumor	469	0	3.469	0.138	0.211	0.299	0.014
CHRNA1	Normal	813	0	7.63	0.057	0.103	0.294	0.01
CHRNA1	Tumor	469	0	9.329	0.824	1.286	1.423	0.066
CHRNA10	Normal	813	0.029	2.417	0.696	0.737	0.335	0.012
CHRNA10	Tumor	469	0.014	2.121	0.401	0.439	0.27	0.012
CHRNA2	Normal	813	0	2.176	0.111	0.232	0.324	0.011
CHRNA2	Tumor	469	0	0.956	0	0.025	0.071	0.003
CHRNA3	Normal	813	0	3.399	0.422	0.571	0.563	0.02
CHRNA3	Tumor	469	0	3.669	0.176	0.325	0.468	0.022
CHRNA4	Normal	813	0	2.293	0.043	0.087	0.145	0.005
CHRNA4	Tumor	469	0	2.202	0	0.054	0.191	0.009
CHRNA5	Normal	813	0	3.546	0.614	0.796	0.612	0.021
CHRNA5	Tumor	469	0	4.27	2.163	2.166	0.901	0.042
CHRNA6	Normal	813	0	2.667	0	0.015	0.101	0.004
CHRNA6	Tumor	469	0	5.696	0.345	0.773	1.057	0.049
CHRNA7	Normal	813	0	1.511	0.227	0.282	0.229	0.008
CHRNA7	Tumor	469	0	3.282	0.275	0.55	0.648	0.03
CHRNA9	Normal	813	0	3.109	0.333	0.458	0.461	0.016
CHRNA9	Tumor	469	0	5.64	0.014	0.258	0.722	0.033
CHRNB1	Normal	813	1.367	6.309	2.924	2.89	0.473	0.017
CHRNB1	Tumor	469	0.971	6.394	2.954	2.957	0.705	0.033
CHRNB2	Normal	813	0	3.53	0.124	0.153	0.162	0.006
CHRNB2	Tumor	469	0	4.079	0.263	0.624	0.809	0.037
CHRNB4	Normal	813	0	0.888	0.057	0.091	0.114	0.004
CHRNB4	Tumor	469	0	3.133	0.124	0.299	0.447	0.021
CHRND	Normal	813	0	6.745	0.029	0.049	0.244	0.009
CHRND	Tumor	469	0	3.553	0.014	0.079	0.271	0.013
CHRNE	Normal	813	0.057	3.629	1.642	1.586	0.737	0.026
CHRNE	Tumor	469	0.043	4.914	0.66	0.988	0.853	0.039
CHRNG	Normal	813	0	4.75	0.029	0.065	0.18	0.006
CHRNG	Tumor	469	0	1.322	0	0.024	0.076	0.003
CSF1	Normal	813	1.714	9.531	4.43	4.908	1.579	0.055
CSF1	Tumor	469	0.687	7.66	3.948	3.884	1.159	0.054
CSF1R	Normal	813	0.029	5.679	2.952	2.423	1.447	0.051
CSF1R	Tumor	469	0.057	7.654	3.794	3.834	1.386	0.064
CSF3	Normal	813	0	11.581	0.526	1.103	1.464	0.051
CSF3	Tumor	469	0	6.48	0.029	0.251	0.691	0.032
CX3CL1	Normal	813	0	7.017	3.655	2.935	1.998	0.07
CX3CL1	Tumor	469	0.824	6.516	3.922	3.863	1.099	0.051
CXCL12	Normal	813	1.714	10.839	6.591	6.535	1.423	0.05
CXCL12	Tumor	469	0.322	8.43	4.433	4.516	1.541	0.071
DRD2	Normal	813	0	3.225	0.506	0.579	0.546	0.019
DRD2	Tumor	469	0	7.352	0.084	0.268	0.542	0.025
EPHB1	Normal	813	0.043	4.582	2.536	2.205	1.19	0.042
EPHB1	Tumor	469	0	6.29	0.516	0.787	0.772	0.036
GDNF	Normal	813	0.029	4.578	0.411	0.965	1.053	0.037
GDNF	Tumor	469	0	7.031	0.816	1.435	1.552	0.072
GFRA1	Normal	813	0.07	5.347	2.604	2.59	1.023	0.036
GFRA1	Tumor	469	0	7.252	0.506	1.028	1.245	0.057
GFRA2	Normal	813	0	2.772	0.766	0.774	0.615	0.022
GFRA2	Tumor	469	0	8.309	0.465	0.8	1.087	0.05
GFRA3	Normal	813	0	4.644	0.963	1.097	1.009	0.035
GFRA3	Tumor	469	0	7.824	0.189	1.132	1.702	0.079
GRIN1	Normal	813	0	8.128	0.888	0.849	0.691	0.024
GRIN1	Tumor	469	0	2.614	0.084	0.194	0.303	0.014
GRIN2A	Normal	813	0	3.332	0.124	0.184	0.227	0.008
GRIN2A	Tumor	469	0	3.098	0.043	0.159	0.363	0.017
GRIN2B	Normal	813	0	0.345	0.014	0.028	0.04	0.001
GRIN2B	Tumor	469	0	2.07	0.014	0.091	0.238	0.011
GRIN2C	Normal	813	0	8.009	0.401	0.436	0.393	0.014
GRIN2C	Tumor	469	0	3.717	0.214	0.376	0.494	0.023
GRIN2D	Normal	813	0	3.38	0.678	1.041	0.753	0.026
GRIN2D	Tumor	469	0.043	5.181	1.084	1.337	0.919	0.042
GRIN3A	Normal	813	0.014	1.257	0.151	0.178	0.139	0.005
GRIN3A	Tumor	469	0	1.511	0.151	0.236	0.239	0.011
GRIN3B	Normal	813	0	2.118	0.31	0.388	0.31	0.011
GRIN3B	Tumor	469	0	1.731	0.043	0.091	0.143	0.007
GRM1	Normal	813	0	4.598	0.029	0.046	0.171	0.006
GRM1	Tumor	469	0	4.576	0.111	0.315	0.628	0.029
HGF	Normal	813	0.014	5.748	1.104	1.654	1.356	0.048
HGF	Tumor	469	0.014	9.448	0.895	1.178	1.083	0.05
L1CAM	Normal	813	0	8.164	2.223	1.888	1.124	0.039
L1CAM	Tumor	469	0.084	10.246	4.673	4.712	2.413	0.111
MAP2	Normal	813	0.556	6.554	3.963	3.769	0.886	0.031
MAP2	Tumor	469	0.029	7.979	2.646	2.729	1.548	0.071
NCAM1	Normal	813	0.014	6.879	1.293	1.322	0.693	0.024
NCAM1	Tumor	469	0	6.784	1.362	2.071	1.908	0.088
NEFL	Normal	813	0	7.07	0.714	1.243	1.311	0.046
NEFL	Tumor	469	0	9.074	0.098	0.738	1.502	0.069
NGF	Normal	813	0	4.714	1.064	1.409	0.996	0.035
NGF	Tumor	469	0	4.822	0.333	0.491	0.541	0.025
NGFR	Normal	813	0.029	5.775	3.294	2.732	1.658	0.058
NGFR	Tumor	469	0.111	10.439	3.032	3.468	2.201	0.102
NLGN1	Normal	813	0.014	3.316	0.433	0.696	0.652	0.023
NLGN1	Tumor	469	0	6.167	2.263	2.313	1.37	0.063
NOS1	Normal	813	0	3.652	0.848	0.831	0.724	0.025
NOS1	Tumor	469	0	3.936	0	0.05	0.247	0.011
NRTN	Normal	813	0	4.197	1.964	1.63	1.183	0.041
NRTN	Tumor	469	0	4.917	1.245	1.458	1.183	0.055
NTF3	Normal	813	0	4.868	1.438	1.294	0.948	0.033
NTF3	Tumor	469	0	4.362	0.138	0.359	0.629	0.029
NTF4	Normal	813	0	5.338	3.445	2.617	1.74	0.061
NTF4	Tumor	469	0	5.352	0.057	0.197	0.414	0.019
NTN1	Normal	813	0.029	4.712	2.411	2.144	1.223	0.043
NTN1	Tumor	469	0	5.344	0.454	0.784	0.855	0.039
NTRK1	Normal	813	0	1.036	0.124	0.162	0.155	0.005
NTRK1	Tumor	469	0	7.779	0.31	0.444	0.526	0.024
NTRK2	Normal	813	0	5.695	2.595	2.133	1.528	0.054
NTRK2	Tumor	469	0	6.208	0.595	1.007	1.101	0.051
NTRK3	Normal	813	0	7.119	1.727	1.586	1.218	0.043
NTRK3	Tumor	469	0	6.038	0.189	0.367	0.566	0.026
SEMA4F	Normal	813	0.465	3.902	1.637	1.799	0.656	0.023
SEMA4F	Tumor	469	0.546	5.382	2.844	2.831	0.906	0.042
SLC18A3	Normal	813	0	0.536	0	0.01	0.037	0.001
SLC18A3	Tumor	469	0	1.907	0	0.034	0.163	0.008
SLIT2	Normal	813	0.275	6.105	2.121	2.586	1.414	0.05
SLIT2	Tumor	469	0.029	5.896	0.971	1.273	0.988	0.046
TACR1	Normal	813	0	3.362	1.17	1.063	0.815	0.029
TACR1	Tumor	469	0	2.104	0.084	0.196	0.3	0.014
TH	Normal	813	0	2.832	0.299	0.38	0.408	0.014
TH	Tumor	469	0	2.457	0.029	0.142	0.282	0.013
