# Supplementary material for: Bioinformatic-based genetic characterizations of neural regulation in skin cutaneous melanoma
Source: Front Oncol. 2023 Jun 19;13:1166373. doi: 10.3389/fonc.2023.1166373 (PMC10315675; doi:10.3389/fonc.2023.1166373)
Supplement: Supplementary Table 3 — Univariate Cox analysis of nerve-cancer crosstalk associated genes. [file Table_3.xlsx]

## Sheet: Sheet1
Characteristics	Total(N)	HR(95% CI) Univariate analysis	P value Univariate analysis
GRIN3A	456	0.182 (0.081-0.411)	<0.001
CCL2	456	0.816 (0.738-0.902)	<0.001
CCR2	456	0.660 (0.553-0.788)	<0.001
CHRNA4	456	4.637 (1.968-10.927)	<0.001
CSF1	456	0.729 (0.642-0.827)	<0.001
CSF1R	456	0.796 (0.718-0.882)	<0.001
NTN1	456	1.293 (1.093-1.531)	0.003
NTF4	456	3.729 (1.530-9.090)	0.004
CXCL12	456	0.874 (0.790-0.968)	0.01
ADRB1	456	0.725 (0.553-0.949)	0.019
CHRNB4	456	1.522 (1.018-2.275)	0.041
CHRND	456	1.524 (1.004-2.315)	0.048
CHRNG	456	3.853 (1.012-14.670)	0.048
GDNF	456	0.909 (0.826-1.001)	0.053
L1CAM	456	1.059 (0.995-1.126)	0.07
CHRNA7	456	2.046 (0.942-4.444)	0.07
SLC18A3	456	2.783 (0.890-8.702)	0.078
HGF	456	0.821 (0.659-1.024)	0.08
NGF	456	1.221 (0.973-1.533)	0.085
NGFR	456	0.944 (0.883-1.010)	0.093
NCAM1	456	0.916 (0.826-1.015)	0.095
CHRNB2	456	1.154 (0.974-1.368)	0.097
SEMA4F	456	0.856 (0.711-1.031)	0.101
CHRM1	456	1.105 (0.978-1.248)	0.108
CX3CL1	456	0.892 (0.771-1.032)	0.125
CHRNE	456	1.175 (0.953-1.448)	0.132
CHRNA6	456	0.897 (0.775-1.038)	0.143
CHRNA2	456	0.033 (0.000-3.696)	0.156
EPHB1	456	0.848 (0.660-1.089)	0.196
NRTN	456	1.083 (0.958-1.224)	0.202
GRIN3B	456	0.541 (0.194-1.507)	0.24
NOS1	456	1.548 (0.730-3.282)	0.255
GFRA2	456	1.076 (0.938-1.235)	0.295
CHRNA3	456	1.202 (0.844-1.711)	0.307
NTRK2	456	0.917 (0.755-1.115)	0.385
CHRM3	456	0.912 (0.739-1.126)	0.391
GRIN2A	456	0.804 (0.480-1.345)	0.406
NEFL	456	1.036 (0.946-1.134)	0.45
GRIN2C	456	0.853 (0.550-1.321)	0.475
NTRK3	456	0.795 (0.414-1.527)	0.49
GRIN1	456	0.692 (0.228-2.106)	0.517
CHRM4	456	1.165 (0.713-1.904)	0.541
ADRB2	456	0.935 (0.733-1.192)	0.588
CHRNA9	456	0.934 (0.714-1.222)	0.617
CHRNA10	456	1.194 (0.576-2.475)	0.633
GRIN2D	456	1.038 (0.892-1.207)	0.634
CSF3	456	1.057 (0.836-1.338)	0.642
CHRNB1	456	0.940 (0.722-1.224)	0.646
MAP2	456	1.028 (0.913-1.156)	0.652
NTF3	456	0.927 (0.666-1.292)	0.655
GFRA1	456	0.972 (0.856-1.104)	0.666
NTRK1	456	1.085 (0.732-1.608)	0.683
TACR1	456	0.894 (0.490-1.630)	0.714
BDNF	456	0.955 (0.737-1.237)	0.726
ADRB3	456	0.802 (0.232-2.776)	0.727
DRD2	456	1.055 (0.780-1.426)	0.729
CHRNA1	456	0.982 (0.867-1.111)	0.768
GRIN2B	456	0.800 (0.179-3.575)	0.77
NLGN1	456	0.979 (0.841-1.140)	0.789
GRM1	456	1.024 (0.849-1.235)	0.807
SLIT2	456	1.019 (0.854-1.216)	0.836
CHRM2	456	0.766 (0.026-22.776)	0.878
ARTN	456	0.966 (0.611-1.528)	0.882
CHRNA5	456	0.986 (0.744-1.308)	0.924
GFRA3	456	1.002 (0.920-1.091)	0.965
TH	456	0.995 (0.397-2.493)	0.992
