# Supplementary material for: Bioinformatic-based genetic characterizations of neural regulation in skin cutaneous melanoma
Source: Front Oncol. 2023 Jun 19;13:1166373. doi: 10.3389/fonc.2023.1166373 (PMC10315675; doi:10.3389/fonc.2023.1166373)
Supplement: Supplementary Table 4 — Risk score of each patient with survival data in TCGA-SKCM cohort based on LASSO regression. [file Table_4.xlsx]

## Sheet: sheet 1
sample_id	event	time	GRIN3A	CCR2	CHRNA4	CSF1	NTN1	ADRB1	CHRNB4	CHRNG	lasso.risk.score
TCGA-3N-A9WB-06A-11R-A38C-07	1	518	0.16293	0.0426597	0.00252715	1.46881	0.593585	0.782332	0.0942938	0.0102646	-0.307958
TCGA-3N-A9WC-06A-11R-A38C-07	0	2022	0.542236	1.36211	0.00258479	4.44536	0.182236	0.0752619	0.00552652	0.0104981	-0.987876
TCGA-3N-A9WD-06A-11R-A38C-07	1	395	0.150787	1.08481	0.011682	3.74891	2.1137	3.11911	0.0166398	0.0315003	-0.946072
TCGA-BF-A1PU-01A-11R-A18S-07	0	387	0.156041	0.0317524	0.00374617	2.79574	1.20796	0.0139348	0.236428	0	-0.301992
TCGA-BF-A1PV-01A-11R-A18U-07	0	14	0.0553637	0.128573	0	2.93306	1.76996	0.00762999	0.00437961	0.00832242	-0.237244
TCGA-BF-A1PX-01A-12R-A18T-07	1	282	0.237634	1.03308	0	3.83432	1.77444	0.124254	0.115145	0.00784373	-0.554252
TCGA-BF-A1PZ-01A-11R-A18S-07	0	853	0.138966	0.242072	0.00376587	2.58533	0.473138	0.0687173	0.301182	0.015276	-0.389121
TCGA-BF-A1Q0-01A-21R-A18S-07	0	831	0.162661	1.0981	0.00215082	3.58361	3.35302	0.0705593	0.0183104	0.00873955	-0.269734
TCGA-BF-A3DJ-01A-11R-A20F-07	0	464	0.149674	0.949181	0	4.45864	0.435638	0.147048	0.0132525	0	-0.82984
TCGA-BF-A3DL-01A-11R-A20F-07	0	769	0.0544582	0.0909762	0	2.50918	0.0463221	0	0.0543168	0	-0.416214
TCGA-BF-A3DM-01A-11R-A20F-07	0	601	0.06637	0.179244	0.0150274	3.63151	0.880539	0.123453	0.379548	0.00876207	-0.47104
TCGA-BF-A3DN-01A-11R-A20F-07	0	717	0.114978	0.405831	0.00182411	2.35778	0.313545	0.305842	0.0686582	0.0366976	-0.42377
TCGA-BF-A5EO-01A-12R-A27Q-07	0	703	0.0282365	0.409099	0.00271537	4.26033	0.864259	0.0596253	0.225705	0	-0.6114
TCGA-BF-A5EP-01A-12R-A27Q-07	0	335	0.00997528	0.131715	0.0126657	2.03897	0.11422	0.0282151	0.0948322	0.0707696	-0.251691
TCGA-BF-A5EQ-01A-21R-A27Q-07	0	323	0.0762159	1.32686	0.00259244	3.28017	2.11069	0.0192432	0.0275038	0.0105291	-0.396944
TCGA-BF-A5ER-01A-12R-A27Q-07	0	327	0.0272328	0.0393301	0	1.9543	2.11959	0	0	0	-0.0189252
TCGA-BF-A5ES-01A-11R-A27Q-07	0	490	0.0606623	0.302828	0	3.68888	0.955375	0.0434286	0	0	-0.511984
TCGA-BF-A9VF-01A-11R-A37K-07	0	440	0.0440278	0.0096931	0.00340501	0.905522	0.145938	0.0126698	0.105491	0	-0.129064
TCGA-BF-AAOU-01A-12R-A39D-07	0	476	0.232358	0.625831	0.0272058	2.81155	0.854535	0.0776125	0.240109	0.0123747	-0.422941
TCGA-BF-AAOX-01A-11R-A39D-07	0	444	0.058112	0.131429	0.00301132	1.06807	0.416495	0	0	0	-0.138119
TCGA-BF-AAP0-06A-11R-A39D-07	0	454	0.299703	1.97126	0	3.8324	0.174204	0.148575	0.101878	0.0396245	-0.894442
TCGA-BF-AAP1-01A-11R-A39D-07	0	409	0.272334	0.871301	0	2.36571	0.205115	0.0232932	0.0657947	0.0420794	-0.488171
TCGA-BF-AAP2-01A-11R-A40A-07	0	405	0.207935	0.758978	0	3.8567	0.139101	0.024915	0.056515	0.00911073	-0.735923
TCGA-BF-AAP4-01A-11R-A40A-07	0	335	0.194473	0.66721	0.00251767	3.07195	2.76664	0.0279469	0.0684613	0.0701066	-0.16087
TCGA-BF-AAP6-01A-11R-A40A-07	0	325	0.0501747	0.294775	0	2.46563	0.347848	0	0.0766266	0.0348123	-0.358713
TCGA-BF-AAP7-01A-11R-A40A-07	0	318	0.236294	0.864752	0	3.42318	0.317233	0.0249832	0.049705	0.0272356	-0.645569
TCGA-BF-AAP8-01A-11R-A40A-07	0	447	0.0931788	0.169165	0.0276932	3.03734	0.216218	0.0762312	0.121872	0.0963499	-0.388836
TCGA-D3-A1Q1-06A-21R-A18T-07	1	504	0.0752669	0.0441409	0.00978626	2.39504	0.107318	0.071509	0.166545	0.100402	-0.294904
TCGA-D3-A1Q3-06A-11R-A18T-07	1	507	0.203117	1.28559	0	2.13721	1.57597	0.0163893	0.0403813	0.0296644	-0.301545
TCGA-D3-A1Q4-06A-11R-A18T-07	0	3408	0.158937	1.12131	0.00209885	3.21975	0.845388	0.0911454	0.0616012	0.00852885	-0.575844
TCGA-D3-A1Q5-06A-11R-A18T-07	1	3424	0.474161	0.184344	0	2.97551	1.84172	0.19004	0.202496	0.0860283	-0.294279
TCGA-D3-A1Q6-06A-11R-A18T-07	1	2184	0.0557607	0.613951	0.0374428	2.86531	0.289814	0.0497053	0.189902	0.0109928	-0.45609
TCGA-D3-A1Q7-06A-11R-A18T-07	0	4053	0.791138	2.97298	0.00192572	4.70279	1.43794	0.137137	0.0684629	0	-1.13078
TCGA-D3-A1Q8-06A-11R-A18T-07	1	854	0.100453	1.02129	0.00406241	4.98346	0.172527	0.164851	0.0173096	0.0164737	-0.932332
TCGA-D3-A1Q9-06A-11R-A18T-07	1	961	0.0888468	1.03462	0.00410465	3.55634	2.51676	0.0228345	0.238654	0	-0.347333
TCGA-D3-A1QA-06A-11R-A18T-07	0	2765	0.11874	0.530575	0	1.96223	0.0367463	0	0.428888	0	-0.384592
TCGA-D3-A1QB-06A-11R-A18T-07	0	2912	0.504196	2.09296	0.00389482	4.68795	0.757114	0.105255	0.0492338	0.00792008	-1.03141
TCGA-D3-A2J6-06A-11R-A18T-07	1	1321	0.132507	1.11706	0.00546344	3.57424	2.18765	0.0202899	0.420461	0	-0.408349
TCGA-D3-A2J7-06A-11R-A18T-07	1	3136	0.0879233	1.18513	0	4.1683	0.271595	0.0687159	0.0657325	0.0253703	-0.784038
TCGA-D3-A2J8-06A-11R-A18T-07	1	1992	0.41298	2.04587	0	4.89873	0.152826	0.901451	0.0270576	0.0147735	-1.25544
TCGA-D3-A2J9-06A-11R-A18T-07	1	723	0.552699	2.51337	1.30308	4.39161	0.198238	0.0551658	0.0232602	0.00556672	0.297786
TCGA-D3-A2JA-06A-11R-A18T-07	0	3514	0.322571	0.733478	0.0865298	5.37598	0.4263	0.257954	0.0115214	0.0540051	-0.867795
TCGA-D3-A2JC-06A-11R-A18T-07	0	2639	0.383254	0.967288	0.00672404	3.83391	2.10249	0.412876	0.124311	0	-0.581159
TCGA-D3-A2JD-06A-11R-A18T-07	1	361	0.0941646	0.842478	0.0199157	2.93194	0.208379	0.0729815	0.684285	0.0162426	-0.512617
TCGA-D3-A2JE-06A-11R-A37K-07	1	841	0.067196	0.154651	0.00238218	2.28358	0.161648	0.00887249	0.0101695	0.0288393	-0.349963
TCGA-D3-A2JF-06A-11R-A18S-07	0	1888	0.125681	1.77584	0	3.6143	0.0790722	0.0496485	0.0399869	0.0751617	-0.761031
TCGA-D3-A2JG-06A-11R-A18T-07	1	3453	0.0613271	0.240091	0.0236905	2.63267	0.0901182	0	0.0502379	0	-0.424481
TCGA-D3-A2JH-06A-11R-A18T-07	0	1280	0.735264	1.69122	0.00405675	4.66385	0.0662378	0.00756255	0.0428317	0.0246065	-1.10082
TCGA-D3-A2JK-06A-11R-A18S-07	1	368	0.0963266	0.293155	0	2.79722	1.18511	0	0.0790802	0	-0.333188
TCGA-D3-A2JL-06A-11R-A18S-07	0	5219	0.0501914	1.49863	0	4.39674	0.120928	0.0911315	0.033921	0	-0.90062
TCGA-D3-A2JN-06A-11R-A18S-07	1	2022	0.165123	0.730747	0	3.9967	3.01137	1.37338	1.07133	0.0464859	-0.476193
TCGA-D3-A2JO-06A-11R-A18S-07	0	2010	0.719604	2.31778	0.00402538	3.62897	0.0495809	2.64781	0.0128835	0.00818518	-1.46888
TCGA-D3-A2JP-06A-11R-A18S-07	0	1812	0.202133	0.698516	0	3.42889	0.111952	0.0439706	0.00426017	0	-0.676109
TCGA-D3-A3BZ-06A-12R-A18S-07	0	3976	0.445044	0.880641	0.00252981	4.28144	1.34	0.0737	1.43983	0.0102754	-0.645304
TCGA-D3-A3C6-06A-12R-A18U-07	1	1766	0.0300983	0.132108	0.00421059	3.31445	0.423707	0.00784897	0.0134743	0.00856122	-0.480781
TCGA-D3-A3C7-06A-11R-A18U-07	0	1429	0.203485	0.641317	0	4.28123	0.484028	3.7189	0.0194116	0	-1.36226
TCGA-D3-A3C8-06A-12R-A18S-07	0	1409	1.07669	3.38757	0	6.28156	0.644387	0.725526	0.0129671	0	-1.72119
TCGA-D3-A3CB-06A-11R-A18S-07	0	5065	0.555758	3.01316	0.0026219	3.91497	0.689812	0.0290933	0.00560578	0.0106484	-1.03527
TCGA-D3-A3CC-06A-11R-A18S-07	0	2644	0.202936	0.50678	0.00186574	4.0714	1.7213	0.0613972	0.434825	0.00758347	-0.497697
TCGA-D3-A3CE-06A-11R-A18S-07	1	1832	0.256664	3.39585	0.0025478	3.47927	0.411759	0.943916	0.0640507	0.0103483	-1.13166
TCGA-D3-A3CF-06A-11R-A18T-07	1	746	0.260147	1.86955	0	4.20174	1.18178	0.0725894	0.14987	0.0241632	-0.78504
TCGA-D3-A3ML-06A-11R-A21D-07	1	422	0.177179	0.0990494	0	1.04785	0.156134	0	0	0.0783341	-0.130526
TCGA-D3-A3MO-06A-11R-A21D-07	1	284	0.165965	0.060432	0.0193389	4.06591	0.131021	0.0937864	0.0275154	0.0688133	-0.610028
TCGA-D3-A3MR-06A-11R-A21D-07	0	3151	0.261402	1.74075	0.0372843	5.01247	0.0573625	0.0397316	0.0172194	0.0749326	-0.974569
TCGA-D3-A3MU-06A-11R-A21D-07	0	1209	0.120737	0.938443	0	4.07431	0.0911059	0.0231908	0.044002	0.00847704	-0.780079
TCGA-D3-A3MV-06A-11R-A21D-07	0	1378	0.115055	0.23952	0	3.09224	0.201169	2.97322	0.326579	0.0306671	-0.975329
TCGA-D3-A51E-06A-11R-A266-07	0	5318	0.403949	1.46465	0	3.71556	0.039008	0.0195257	0.0443947	0.0212898	-0.853645
TCGA-D3-A51F-06A-11R-A266-07	0	1695	1.02508	3.13217	0.00995403	5.54724	0.150224	0.30925	0.0421347	0.0301915	-1.5217
TCGA-D3-A51H-06A-12R-A266-07	0	1714	0.309339	1.35247	0.00728931	3.71506	0.316254	0.511409	0.263711	0.0866321	-0.78216
TCGA-D3-A51J-06A-11R-A266-07	0	4414	0.388589	2.16043	0	4.23198	0.110705	0.0608375	0.00508065	0.0662493	-0.978996
TCGA-D3-A51K-06A-11R-A266-07	0	1002	0.0819114	0.877582	0.0150431	3.59079	0.0617365	0.0955493	0.0477482	0	-0.692923
TCGA-D3-A51N-06A-11R-A266-07	0	688	0.0969354	0.309629	0	5.02155	0.0263347	0.924836	0.0336946	0.0384068	-0.97877
TCGA-D3-A51R-06A-11R-A266-07	0	1941	0.362051	0.0747663	0	1.3467	0.142338	1.16672	2.28411	0.0942284	-0.297782
TCGA-D3-A51T-06A-11R-A266-07	0	818	0.0943185	0.714414	0	2.58461	0.00495188	0.0110554	0.0126701	0	-0.526745
TCGA-D3-A5GL-06A-11R-A27Q-07	0	3826	0.020006	0.14577	0.0228602	2.87614	0.313593	0.0189889	0.0484926	0.071203	-0.349933
TCGA-D3-A5GN-06A-11R-A27Q-07	0	4129	0.145543	1.285	0.0096984	3.77022	0.266125	0.138441	0.0138184	0	-0.773858
TCGA-D3-A5GO-06A-12R-A27Q-07	0	4195	0.109947	0.724073	0	4.94841	0.0349297	0.00876241	0.0100434	0	-0.90458
TCGA-D3-A5GR-06A-11R-A27Q-07	0	5424	0.257737	1.28425	0.00236271	3.74216	0.406465	1.13698	0.0546235	0.0286057	-0.92303
TCGA-D3-A5GS-06A-11R-A27Q-07	0	553	0.317928	0.760213	0.00588406	3.50322	0.572938	0.126358	0.336179	0.0119567	-0.639081
TCGA-D3-A5GT-01A-12R-A311-07	0	487	0.0486409	0.0726463	0	0.808335	0.320008	0	0.0307232	0.0234441	-0.081767
TCGA-D3-A5GU-06A-11R-A27Q-07	0	3808	0.12946	0.79158	0.0027154	3.85264	0.478111	0.116885	0.250369	0.0219705	-0.663711
TCGA-D3-A8GB-06A-11R-A37K-07	1	938	0.124334	1.41376	0.0299416	3.87006	0.359632	0.137021	0.0967544	0.0763537	-0.693345
TCGA-D3-A8GC-06A-11R-A37K-07	1	2421	0.0687474	1.35004	0.00243846	2.30365	0.300351	0.0181064	0.036108	0	-0.511368
TCGA-D3-A8GD-06A-11R-A37K-07	0	718	0.318921	2.81892	0.236103	4.41605	1.03251	0.068418	0.0396235	0.0377241	-0.709245
TCGA-D3-A8GE-06A-11R-A37K-07	0	804	0.270414	2.29623	0.0025177	3.76958	2.67087	0.25774	0.148494	0.0102264	-0.599173
TCGA-D3-A8GI-06A-11R-A37K-07	1	1780	0.0373988	0.0348988	0.00823098	2.59286	0.586105	0.015325	0.0435047	0.0167117	-0.319867
TCGA-D3-A8GJ-06A-11R-A37K-07	0	7342	0.502384	1.42211	0	4.33242	0.0139191	0.100708	0.00596803	0.0448163	-0.968461
TCGA-D3-A8GK-06A-11R-A37K-07	0	5177	0.051233	0.133289	0.0302717	1.95921	0.402671	0.0778008	0.498749	0	-0.241338
TCGA-D3-A8GL-06A-11R-A37K-07	1	2711	0.148551	0.0634218	0.00849727	0.795274	0.190643	0.0314675	0	0.273222	0.103976
TCGA-D3-A8GM-06A-11R-A37K-07	1	3259	0.145494	1.09784	0.00466173	3.88897	2.28766	0.0344455	0.573716	0.0188921	-0.424343
TCGA-D3-A8GN-06A-11R-A37K-07	0	4897	0.0977942	1.99859	0	3.71717	0.728643	0	0.00748678	0.0282876	-0.740608
TCGA-D3-A8GP-06A-11R-A37K-07	0	4646	0.0364321	0.0781125	0	2.28725	0.0290445	0.0515787	0.149991	0.0834744	-0.307092
TCGA-D3-A8GQ-06A-11R-A37K-07	1	884	0.17271	0.635358	0	3.16307	0.137287	1.66188	1.00493	0.192638	-0.666709
TCGA-D3-A8GS-06A-12R-A37K-07	1	3564	0.130838	1.87831	0.0207367	3.80789	0.0747	0.046038	0.0177712	0.0501561	-0.806822
TCGA-D3-A8GV-06A-11R-A37K-07	1	5101	0.176797	0.0688769	0.00493715	2.22936	0.391461	0.0183444	0.067212	0	-0.34581
TCGA-D9-A148-06A-11R-A18S-07	0	4609	0.0950373	0.627982	0	2.67129	1.1472	0.0376362	0.535627	0	-0.346199
TCGA-D9-A149-06A-11R-A18S-07	0	1663	0.338939	1.33349	0	2.65073	0.178788	0.0195216	0.0186601	0	-0.651295
TCGA-D9-A1JW-06A-11R-A18S-07	0	111	0.314873	1.89825	0.00627505	3.50288	0.582061	0.0612805	0.0266711	0.0085121	-0.787375
TCGA-D9-A1JX-06A-11R-A18S-07	1	216	0.615487	1.03284	0.00432934	3.50763	0.0532621	0.146106	0.0456689	0.118598	-0.744339
TCGA-D9-A1X3-06A-11R-A18S-07	0	551	0.0517295	0.105192	0	1.6275	0.122302	0.0142078	0	0.00776777	-0.263584
TCGA-D9-A3Z1-06A-11R-A239-07	1	468	0.195542	2.45247	0	4.36992	1.04666	0.0488381	0	0	-0.914083
TCGA-D9-A3Z3-06A-11R-A239-07	0	678	0.149033	2.52198	0.00221533	2.90234	1.57131	0.0488206	0.462825	0	-0.578419
TCGA-D9-A3Z4-01A-11R-A239-07	1	519	0.23333	1.72527	0	3.71037	0.0783857	0.0829386	0.0269394	0.0706812	-0.806245
TCGA-D9-A4Z2-01A-11R-A24X-07	1	190	0.0916529	0.78043	0	2.56594	0.179559	0.0695935	0.0447215	0.0509487	-0.469271
TCGA-D9-A4Z3-01A-11R-A266-07	0	505	0.0759305	0.260034	0.00237606	4.50988	0.023612	0.00884974	0.0500189	0	-0.764632
TCGA-D9-A4Z5-01A-11R-A266-07	0	218	0.155788	0.483304	0.00261107	3.90768	0.10103	0.0573781	0.118089	0.0211317	-0.690928
TCGA-D9-A4Z6-06A-12R-A266-07	1	561	0.0937327	0.0460746	0	2.70631	1.09249	0.030309	0.714661	0	-0.276089
TCGA-D9-A6E9-06A-12R-A311-07	0	301	0.89166	1.52158	0.00784159	5.1039	1.36356	0.200626	0.597654	0	-1.02557
TCGA-D9-A6EA-06A-11R-A311-07	0	766	0.145438	0.270465	0.0148195	3.99742	1.69195	0.018417	0.0105882	0.0200816	-0.433026
TCGA-D9-A6EC-06A-11R-A311-07	0	2359	0.0862966	0.152831	0.00451374	4.28588	2.49975	0.00841331	0.236007	0.0182952	-0.334652
TCGA-D9-A6EG-06A-12R-A32P-07	1	698	0.0487264	0.0372495	0.504983	2.50467	2.37549	0.00703619	0.553973	0.052886	0.549067
TCGA-DA-A1HV-06A-21R-A18S-07	0	2329	0.459119	1.667	0	4.59639	0.147102	0.0401964	0.0516486	0.0437998	-1.00083
TCGA-DA-A1HW-06A-11R-A18U-07	0	820	0.35933	2.28453	0.00357193	3.64101	0.679696	0.0264564	0.131591	0.0216841	-0.835855
TCGA-DA-A1HY-06A-11R-A18T-07	0	4407	0.228005	0.32973	0.00142622	3.36307	0.0719792	3.2405	0	0.00579968	-1.15587
TCGA-DA-A1I0-06A-11R-A20F-07	1	620	0.0884904	0.232838	0	3.03111	0.143876	0.0156584	0.022392	0.00856283	-0.5082
TCGA-DA-A1I1-06A-12R-A18U-07	0	6768	0.275261	1.43414	0	4.41711	0.221467	0.0853495	0.0317288	0	-0.93488
TCGA-DA-A1I2-06A-21R-A18U-07	1	5370	0.0957352	0.90804	0.00320826	3.509	0.432067	0.0644796	0.204735	0.00652557	-0.628672
TCGA-DA-A1I4-06A-11R-A18U-07	1	1093	0.117078	1.31237	0.00206515	3.95327	1.12321	0	0.00441639	0.0658094	-0.603571
TCGA-DA-A1I5-06A-11R-A18T-07	0	4107	0.145484	1.66558	0.0113983	4.38185	0.141732	0.00851825	0.0763197	0.0185226	-0.894871
TCGA-DA-A1I7-06A-22R-A18S-07	0	2703	0.0609076	0.388234	0	3.36373	0.705693	2.97329	0.00422429	0.464073	-0.580345
TCGA-DA-A1I8-06A-11R-A18T-07	1	1640	0.0620015	0.181994	0.00178811	4.83281	0.174143	2.07798	0.0818791	0.0216967	-1.10525
TCGA-DA-A1IA-06A-11R-A18S-07	1	2005	0.0200468	0.0970401	0	2.01153	2.45914	0.125701	0.486726	0	0.0164167
TCGA-DA-A1IB-06A-11R-A18S-07	0	825	0.526096	3.07607	0	3.88297	0.371488	0.149923	0.210352	0.0213869	-1.0808
TCGA-DA-A1IC-06A-11R-A18S-07	1	2071	0.039295	0.526568	0	2.93536	1.74449	0.0280725	0.0583965	0.0802019	-0.224789
TCGA-DA-A3F2-06A-11R-A20F-07	1	1032	0.205482	2.63254	0	5.05775	0.121813	0.128778	0.0505897	0.0162372	-1.17863
TCGA-DA-A3F3-06A-11R-A20F-07	1	319	0.186716	0.422684	0.00183018	2.59938	0.0421562	0.00682009	0.011711	0.0148402	-0.493205
TCGA-DA-A3F5-06A-11R-A20F-07	1	6873	0.0571149	0.217263	0	2.30995	1.6811	0.264431	0.0786381	0.0090183	-0.200925
TCGA-DA-A3F8-06A-11R-A20F-07	0	1319	0.947586	2.09569	0	4.32899	0.266411	0.0226569	0.121318	0.00828087	-1.13929
TCGA-DA-A95V-06A-11R-A37K-07	0	2193	0.0824046	1.03463	0	3.04075	0.191682	0.0239394	0.483491	0.0131083	-0.57952
TCGA-DA-A95W-06A-11R-A37K-07	0	1136	0.0914463	0.596922	0	3.1413	0.436165	0.0527684	0.14639	0	-0.538875
TCGA-DA-A95X-06A-11R-A37K-07	0	2249	0.179085	1.02699	0.00227003	4.50747	1.34761	0.0335294	0.009692	0.0092228	-0.694125
TCGA-DA-A95Y-06A-11R-A37K-07	1	430	0.17656	0.0986939	0.00275157	1.66061	0.282852	0.0102447	0.273076	0	-0.266017
TCGA-DA-A95Z-06A-11R-A37K-07	0	396	0.0812387	0.303377	0	2.70889	0.030063	0.0500942	0.057299	0.0184197	-0.475668
TCGA-DA-A960-01A-11R-A37K-07	0	804	0.094614	0.0117701	0.00413655	1.8075	0.00689522	0	0.026356	0.0333534	-0.276543
TCGA-EB-A1NK-01A-11R-A18T-07	0	1039	0.0934483	0.21881	0.0106959	3.72329	0.460507	0.0114049	0.0388615	0.0186177	-0.550489
TCGA-EB-A24C-01A-11R-A18T-07	0	632	0.156537	0.160326	0	2.90375	0.0902778	0.00670798	0.214528	0.0218404	-0.480775
TCGA-EB-A24D-01A-11R-A18T-07	0	645	0.310036	2.0274	0.00408318	1.54424	0.795226	0.00761175	0.0130679	0.0329272	-0.431583
TCGA-EB-A299-01A-21R-A18U-07	0	378	0.133304	0.60022	0	3.20018	0.335388	0.159768	0.0776462	0.0739703	-0.528319
TCGA-EB-A3HV-01A-11R-A21D-07	0	39	0.182136	0.555009	0.00808866	2.97915	1.67693	0.0737786	0.0343099	0.0164236	-0.336382
TCGA-EB-A3XB-01A-11R-A239-07	0	796	0.159533	0.487108	0.00225491	1.86197	2.22648	0.00839946	0.0568248	0.00916151	-0.0658873
TCGA-EB-A3XC-01A-11R-A239-07	0	650	0.0483295	0.615655	0	3.96212	0.651993	0.0126624	0.145537	0.0138093	-0.611897
TCGA-EB-A3XD-01A-22R-A239-07	0	1160	0.210391	1.61796	0.0134834	3.2893	2.23545	0.211299	0.37454	0.0137271	-0.451289
TCGA-EB-A3XE-01A-12R-A239-07	0	180	0.0643136	0.521314	0.00278347	2.95411	1.87373	0.0410134	0.0236575	0	-0.286763
TCGA-EB-A3XF-01A-31R-A239-07	0	278	0.171232	1.00376	0	4.008	0.186914	0	0.0288004	0.0219734	-0.761048
TCGA-EB-A3Y6-01A-21R-A239-07	0	126	0.11273	0.256937	0.0022907	3.31047	0.906844	0.0421667	0.312052	0	-0.448402
TCGA-EB-A3Y7-01A-11R-A239-07	1	326	0.105587	0.0304273	0	1.65097	1.9857	0	1.55719	0.0217833	0.0827308
TCGA-EB-A41A-01A-11R-A24X-07	0	262	0.044824	0.241141	0	2.0013	1.03698	0.00646516	0	0.01407	-0.200467
TCGA-EB-A41B-01A-11R-A24X-07	0	291	0.0518787	0.208033	0.0063459	3.14203	0.058912	0.0157411	0.681532	0.0341286	-0.466375
TCGA-EB-A42Y-01A-12R-A24X-07	1	721	0.147403	0.36053	0	3.197	0.411234	0.0428107	0.179375	0.0542743	-0.483363
TCGA-EB-A42Z-01A-12R-A24X-07	0	441	0.135699	0.30954	0.002085	3.38224	1.45154	0.0459915	0.0739868	0.0335963	-0.375565
TCGA-EB-A431-01A-11R-A266-07	0	568	0.138042	0.30643	0.00459529	1.88618	1.50001	0.0085651	0.104483	0.0278468	-0.124678
TCGA-EB-A44N-01A-11R-A266-07	1	205	0.124585	1.13146	0.00682676	3.13736	1.05126	0.0127158	0.0714309	0.0546882	-0.46626
TCGA-EB-A44O-01A-11R-A266-07	0	81	0.0979778	0.115548	0.00234073	1.37624	0.230688	0	0.129395	0.00950934	-0.208036
TCGA-EB-A44P-01A-11R-A266-07	0	741	0.212862	0.285948	0	2.64603	0.569801	0.018275	0.00526271	0.0297879	-0.404659
TCGA-EB-A44Q-06A-11R-A266-07	0	422	0.266364	1.7262	0	5.4231	0.567128	0.106962	0.606098	0.0100592	-1.04921
TCGA-EB-A44R-06A-41R-A266-07	1	315	0.152009	1.17131	0.0785029	3.50667	0.267326	0.027122	0.275437	0.0775331	-0.543889
TCGA-EB-A4IQ-01A-12R-A266-07	1	636	0.122531	0.151707	0.0121384	1.77743	1.746	0.0180873	0.176581	0.00989483	-0.0545966
TCGA-EB-A4IS-01A-21R-A266-07	0	774	0.264734	1.72314	0	4.54378	1.34802	0.0596942	0.133412	0.0467301	-0.776767
TCGA-EB-A4OY-01A-11R-A266-07	0	977	0.0288313	0.0445565	0.00316881	2.70285	0.562614	0.0117935	0.299365	0.0256106	-0.325329
TCGA-EB-A4OZ-01A-12R-A266-07	0	620	0.0697812	0.635455	0	4.17235	0.972754	0.117214	0.0904519	0	-0.639266
TCGA-EB-A4P0-01A-41R-A266-07	1	326	0.106119	0.228698	0	3.12509	0.39482	0.0214571	0.212802	0	-0.490802
TCGA-EB-A4XL-01A-11R-A27Q-07	0	777	0.0941703	0.666258	0.00529054	2.88156	0.232292	0.0770471	0.0826657	0.0425389	-0.49941
TCGA-EB-A51B-01A-11R-A27Q-07	0	931	0.113598	0.266605	0.00749086	3.57057	0.14304	0.0185703	0.0106765	0.0302673	-0.57829
TCGA-EB-A550-01A-61R-A27Q-07	1	264	0.100637	0.265528	0.0907563	2.84404	0.748066	0.10225	0.0940693	0.0455159	-0.277424
TCGA-EB-A551-01A-21R-A27Q-07	0	590	0.645608	1.75453	0	4.93783	1.01883	1.06676	0.57443	0.0868446	-1.09488
TCGA-EB-A553-01A-12R-A27Q-07	0	226	0.067554	0.309467	0.0123557	1.31977	0.627919	0.011534	0.114819	0.0738807	-0.09342
TCGA-EB-A57M-01A-51R-A311-07	1	472	0.0774588	0.982811	0.0461428	4.33813	2.47795	0.0703293	0.0635163	0.0222929	-0.418377
TCGA-EB-A5FP-01A-11R-A27Q-07	1	454	0.0115307	0.049511	0	0.902279	0.557963	0.0163834	0.0326912	0	-0.0741649
TCGA-EB-A5KH-06A-11R-A27Q-07	1	619	0.0392723	0.186596	0	1.42853	0.284131	0	0.00648281	0	-0.220138
TCGA-EB-A5SE-01A-11R-A311-07	1	401	0.151156	0.222014	0.00233496	1.73166	0.186288	0.008697	0.014927	0.00948594	-0.304245
TCGA-EB-A5SF-01A-11R-A311-07	1	369	0.0318162	0.0231413	0.00815373	1.66392	1.69513	0	0.211257	0	-0.0140871
TCGA-EB-A5SG-06A-11R-A311-07	0	2076	0.886594	3.09954	0	4.62798	0.124718	0.0571427	0.103167	0.0126632	-1.32273
TCGA-EB-A5SH-06A-11R-A311-07	0	1643	0.0726272	0.247561	0.047881	2.40112	1.57684	0	0.0567565	0	-0.150709
TCGA-EB-A5UL-06A-11R-A311-07	0	891	0.18684	2.39197	0.0398486	2.88792	0.472556	0.0263736	0.154232	0.272608	-0.452871
TCGA-EB-A5UM-01A-11R-A311-07	0	779	0.0892398	0.874121	0.012707	2.50534	1.0264	0.0810561	0.0536241	0.136299	-0.260701
TCGA-EB-A5UN-06A-11R-A311-07	0	1792	0.0793496	0.273304	0	3.13398	1.11961	0.0100602	0.00577663	0.0218619	-0.375264
TCGA-EB-A5VU-01A-21R-A32P-07	1	321	0.0819133	0.28852	0.00414044	3.42488	1.8457	0.0381855	0.139464	0.0333844	-0.303676
TCGA-EB-A5VV-06A-11R-A32P-07	0	214	0.369992	3.3272	0.0105638	4.21761	0.177337	0.380476	0.41744	0.0838752	-1.11786
TCGA-EB-A6L9-06A-11R-A32P-07	0	1109	0.230412	2.38836	0.010261	4.75948	0.652276	0.0472671	0.176134	0.0104467	-1.00445
TCGA-EB-A6QY-01A-12R-A32P-07	0	382	0.0395161	0.18239	0	1.53219	0.30936	0.0174382	0.0494378	0.00953879	-0.225029
TCGA-EB-A6QZ-01A-12R-A32P-07	1	352	0.140393	0.112827	0.00820369	2.4882	1.02652	0.0893103	0.212464	0.0221662	-0.27447
TCGA-EB-A6R0-01A-12R-A32P-07	1	608	0.30437	0.991022	0	3.85676	0.11486	0	0.00463984	0	-0.798572
TCGA-EB-A82B-01A-11R-A352-07	0	390	0.15391	1.29485	0.00268989	3.9706	0.448175	0.0298407	0.0675435	0.0217654	-0.750724
TCGA-EB-A82C-01A-11R-A352-07	0	17	0.0218605	0.100259	0.00279668	1.69041	0.361659	0	0.023769	0.0668336	-0.172212
TCGA-EB-A85I-01A-11R-A352-07	0	362	0.101944	0.610571	0.0123391	3.09189	0.610402	0.0229457	0	0.0373634	-0.465114
TCGA-EB-A85J-01A-12R-A352-07	0	360	0.289167	1.08461	0	3.90301	0.432525	0.0215383	0.0549285	0.0234827	-0.748857
TCGA-EB-A97M-01A-11R-A38C-07	0	414	0.133006	0.435153	0	3.22239	0.913302	0	0.0183202	0	-0.469818
TCGA-EE-A17X-06A-11R-A18S-07	1	907	0.0365093	0.152522	0.0475421	2.32529	0.223666	0.0149578	0.0999075	0	-0.313195
TCGA-EE-A17Y-06A-11R-A18T-07	1	828	0.0775909	0.219988	0.0201209	2.45296	0.512989	1.53556	0.0520525	0.036217	-0.563317
TCGA-EE-A17Z-06A-11R-A18S-07	1	263	0.0390993	0.0364871	0.0654151	2.24439	0.117542	0.00803595	0.0137947	0.00876511	-0.276819
TCGA-EE-A180-06A-11R-A21D-07	1	2889	0.096246	0.192292	0	1.73294	0.254715	0.0825828	0.0518483	0.00770668	-0.29229
TCGA-EE-A181-06A-11R-A18S-07	1	1026	0.404633	2.39967	0	4.71793	0.0537212	0.0931428	0.0444436	0.0095115	-1.15318
TCGA-EE-A182-06A-11R-A18T-07	1	447	0.0151312	0.146704	0.0249144	3.55865	2.0877	0.0143607	0.0765443	0	-0.261983
TCGA-EE-A184-06A-11R-A18S-07	1	2073	0.131223	1.10019	0	2.13261	0.0448894	0.0252796	0.262221	0.0275586	-0.473199
TCGA-EE-A185-06A-11R-A18S-07	1	151	0.0249458	0.0181324	0.019061	0.988933	0.0979749	0	0.0203885	0.0129656	-0.118799
TCGA-EE-A20B-06A-11R-A18U-07	0	4070	0.269197	0.986804	0.0132142	3.757	0.509676	5.0566	0.235411	0.0320791	-1.50424
TCGA-EE-A20F-06A-21R-A18S-07	0	2785	0.2021	1.28386	0.00936865	3.34288	0.0703934	0.0550732	0.339061	0.0152311	-0.70543
TCGA-EE-A20H-06A-11R-A18S-07	1	5118	0.0507406	0.236337	0.0167792	2.22232	2.04369	1.24385	0.491767	0.0744191	-0.203112
TCGA-EE-A20I-06A-11R-A18U-07	1	412	0.166945	0.828418	0.00179833	2.67613	0.0986313	0.0266217	0.0038462	0	-0.560977
TCGA-EE-A29A-06A-12R-A18U-07	1	1927	0.107204	0.179149	0	2.47556	0.304449	0.278484	0.00549331	0.0514369	-0.400407
TCGA-EE-A29B-06A-11R-A18U-07	1	2588	0.0896436	0.412054	0	1.91411	0.560003	0.0573478	0	0.0211204	-0.289842
TCGA-EE-A29C-06A-21R-A18S-07	1	2402	0.0606718	0.635949	0.00337113	2.994	1.09482	0.17759	0.195603	0	-0.433008
TCGA-EE-A29D-06A-11R-A18T-07	1	425	0.0249934	0.163994	0.00160114	1.90616	0.99366	0.0870252	0.618	0.0386254	-0.138527
TCGA-EE-A29E-06A-11R-A18T-07	0	1940	0.123104	0.093871	0.0218323	2.91395	0.172752	0	0	0.0242295	-0.436635
TCGA-EE-A29G-06A-12R-A18T-07	1	2192	0.167864	1.16374	0.0186032	2.88691	1.50069	0.604831	0.205109	0.074308	-0.438263
TCGA-EE-A29H-06A-12R-A18S-07	0	1966	0.0923319	1.12578	0.0372163	2.65996	0.153309	0.0199659	0.0114813	0	-0.529989
TCGA-EE-A29L-06A-12R-A18S-07	1	79	0.0705476	0.0848382	0	0.430569	0.0698283	0.00760227	0.0130516	0.0570687	-0.0363718
TCGA-EE-A29M-06A-11R-A18T-07	0	1729	0.198376	1.25588	0.00664887	2.75114	0.504631	0.0246649	0.314833	0.0532858	-0.509191
TCGA-EE-A29N-06A-12R-A18S-07	1	566	0.157459	1.64808	0.00347159	3.37067	1.2708	0.0129167	0.0475614	0.0349619	-0.567879
TCGA-EE-A29P-06A-11R-A18T-07	0	1716	0.740719	1.85444	0.00289192	4.05339	0.0980232	0.0839579	0.0184684	0.0349423	-1.02671
TCGA-EE-A29Q-06A-11R-A18T-07	1	2030	0.0820748	0.621603	0.00268081	1.82263	0.146737	1.03693	1.75213	0.00545377	-0.453575
TCGA-EE-A29R-06A-11R-A18T-07	0	440	0.0532505	0.113431	0.0103041	2.56562	0.499577	2.56379	0.00882599	0.0415124	-0.742809
TCGA-EE-A29S-06A-11R-A18T-07	1	1864	0.0881294	0.826878	0	3.87899	0.0599483	0.00758821	0.00869808	0.00827686	-0.730502
TCGA-EE-A29T-06A-11R-A18T-07	0	11252	0.375077	2.01005	0.0335907	2.87296	0.660676	0.203442	0.0437792	0.0304341	-0.677701
TCGA-EE-A29V-06A-12R-A18S-07	1	787	0.0338953	0.0903731	0	2.59822	0.428607	0.00608867	0.255789	0	-0.362259
TCGA-EE-A29X-06A-11R-A18T-07	1	545	0.205547	0.946161	0.0129	4.16487	0.421888	0.101171	0.00921493	0.00876876	-0.76868
TCGA-EE-A2A0-06A-11R-A18T-07	1	1424	0.249186	2.5678	0.00363419	3.11599	1.0252	0.0135197	0.0758502	0.0580924	-0.679526
TCGA-EE-A2A1-06A-11R-A18T-07	0	3527	0.557995	2.25861	0.00122182	4.1269	0.362394	0.118219	0.108324	0.0049696	-1.03766
TCGA-EE-A2A2-06A-11R-A18T-07	0	1814	0.0706711	1.57015	0.00172493	2.88591	0.0620031	0	0.0292537	0.0209352	-0.646427
TCGA-EE-A2A5-06A-11R-A18T-07	1	1195	0.147789	0.543786	0	2.92246	0.208193	0.196575	0.413478	0.099487	-0.466695
TCGA-EE-A2A6-06A-11R-A18T-07	0	2620	0.166814	1.70209	0.044966	2.33231	0.694907	0.0161472	0.0367675	0.0350033	-0.449568
TCGA-EE-A2GB-06A-11R-A18T-07	0	1803	0.145955	0.738087	0.0033908	1.80355	0.0825549	0.0313382	0.18713	0.00689639	-0.391971
TCGA-EE-A2GC-06A-11R-A18T-07	0	2051	0.310434	1.71653	0	2.60169	0.121999	0.0217446	0.0125073	0.0237074	-0.672876
TCGA-EE-A2GD-06A-11R-A18T-07	1	10346	0.0788006	1.02329	0	4.57568	2.25329	0.0814885	0.00599581	0.00570519	-0.563834
TCGA-EE-A2GE-06A-11R-A18T-07	0	5286	0.643494	3.05296	0	4.81596	0.337848	0.73299	0.00455658	0.0427808	-1.34736
TCGA-EE-A2GH-06A-11R-A18T-07	0	6699	0.553622	2.67943	0	3.72291	0.113475	0.137322	0.0606587	0.0130394	-1.0608
TCGA-EE-A2GI-06A-11R-A18T-07	0	1482	0.250209	2.01746	0	3.87864	0.042408	0.12072	0	0.0240411	-0.928542
TCGA-EE-A2GJ-06A-11R-A18U-07	1	3266	0.407474	1.3244	0	4.83542	0.058694	0.128159	0.00479469	0.00911001	-1.04338
TCGA-EE-A2GK-06A-11R-A18S-07	0	1665	0.373922	2.69632	0.0156641	4.3148	0.611852	0.291758	0.526105	0.0627573	-0.985312
TCGA-EE-A2GL-06A-11R-A18S-07	0	2423	0.267349	2.54916	0.00962196	2.87476	0.631638	0.0907817	0.130306	0.0233999	-0.734351
TCGA-EE-A2GM-06B-11R-A18S-07	0	2296	0.0827267	0.174267	0.00170756	2.95698	0.0226276	0.037769	0.440839	0.0138502	-0.483003
TCGA-EE-A2GN-06A-11R-A18S-07	1	3106	0.10691	0.454729	0.00201333	3.2356	0.274656	0.108619	0.15907	0.07202	-0.505159
TCGA-EE-A2GO-06A-11R-A18S-07	0	3857	0.119883	0.0952474	0.00164252	2.87209	2.75966	0.252605	0.0952721	0	-0.138864
TCGA-EE-A2GP-06A-11R-A18S-07	1	423	0.221894	1.79414	0	4.05132	0.200779	0.0396146	0.022846	0	-0.905033
TCGA-EE-A2GR-06A-11R-A18S-07	1	1301	0.105742	0.0295305	0.00261203	0.559502	0.109177	0	0.0386464	0.0211394	-0.0795344
TCGA-EE-A2GS-06A-12R-A18S-07	1	2470	0.114604	0.571446	0.00579396	2.87655	0.16748	0.0841828	0.0608274	0.0234526	-0.519479
TCGA-EE-A2GT-06A-12R-A18S-07	0	1365	0.262375	1.667	0	2.99184	0.494503	0.0775117	0.124884	0	-0.688979
TCGA-EE-A2GU-06A-11R-A18T-07	0	2884	0.479124	1.88248	0	3.58017	1.46424	0.0522942	0.298843	0.0287616	-0.685621
TCGA-EE-A2M5-06A-12R-A18S-07	1	659	0.179893	0.49912	0.013423	2.52733	0.186205	0	0	0	-0.46898
TCGA-EE-A2M6-06A-12R-A18S-07	0	3932	0.18011	0.713207	0.00384439	5.43142	0.044274	0.923296	0.0123059	0.00781767	-1.13678
TCGA-EE-A2M7-06A-11R-A18U-07	1	877	0.186582	1.22398	0.00903939	3.0609	0.130118	2.6012	0.0710019	0.0364652	-1.05755
TCGA-EE-A2M8-06A-12R-A18S-07	1	601	1.09361	3.22445	0.00238806	4.89059	0.125936	0.374998	0.0152649	0.0193374	-1.47878
TCGA-EE-A2MC-06A-12R-A18S-07	1	1871	0.441918	2.35548	0.00257475	3.70137	0.259068	1.09776	0.156647	0.0413825	-1.09553
TCGA-EE-A2MD-06A-11R-A18T-07	1	1438	0.114328	1.66011	0.00377531	2.8138	1.00399	0.00703849	0.324655	0.0153141	-0.511988
TCGA-EE-A2ME-06A-11R-A18T-07	1	3141	0.739181	3.73693	0	4.29815	0.182801	0.0261864	0.044752	0.0285463	-1.2903
TCGA-EE-A2MF-06A-11R-A21D-07	1	8174	0.159455	0.647317	0	3.74756	0.0416448	0	0.248338	0.00791156	-0.69478
TCGA-EE-A2MG-06A-11R-A18T-07	1	3139	0.319626	2.76622	0.00221646	4.40789	0.475013	0.171549	0.227885	0.0532096	-1.03239
TCGA-EE-A2MH-06A-11R-A18S-07	1	516	0.199823	1.18891	0.0130154	4.56848	0.473107	0.0161774	0.054907	0.0263809	-0.82315
TCGA-EE-A2MI-06A-11R-A18U-07	1	6225	0.313248	1.26272	0.00185143	3.54064	1.3094	0.304377	0.0313772	0	-0.660416
TCGA-EE-A2MJ-06A-11R-A18S-07	1	2927	0.525461	1.47495	0.00533134	3.64324	0.140024	0.151289	0.056055	0.0215905	-0.873593
TCGA-EE-A2MK-06A-11R-A18S-07	0	5487	0.355666	2.14684	0	4.90243	0.0269937	0.0499273	0.0173712	0	-1.14504
TCGA-EE-A2ML-06A-11R-A18S-07	1	6590	0.251028	0.548299	0	4.36486	1.52468	0.0249596	0.0143634	0	-0.611619
TCGA-EE-A2MM-06A-11R-A18S-07	1	5107	0.101274	1.24059	0.00409673	4.22474	0.121382	0	0	0.0166123	-0.819802
TCGA-EE-A2MN-06A-11R-A18S-07	1	1446	0.363146	1.67341	0	4.12263	0.0646372	0	0	0.00846783	-0.941775
TCGA-EE-A2MP-06A-11R-A18S-07	0	7563	0.310838	1.2537	0.00388441	3.58839	0.17115	0.0639023	0.0124336	0.0235682	-0.767566
TCGA-EE-A2MQ-06A-11R-A18S-07	1	1315	0.088076	0.700288	0.00216255	2.17655	0.137655	0.00805612	0.00923422	0.0348318	-0.405463
TCGA-EE-A2MR-06A-11R-A18S-07	0	4088	0.310443	2.25644	0	6.34262	1.80344	0.0702296	0.0802509	0.0463574	-1.08178
TCGA-EE-A2MS-06A-11R-A18S-07	0	4942	0.308814	1.24529	0.0141243	3.51923	0.412553	2.03248	0.130608	0.0286173	-1.02657
TCGA-EE-A2MT-06A-11R-A18S-07	0	2166	0.038723	1.05383	0.0375954	2.594	0.632861	0.153979	0.0345216	0.0110381	-0.439393
TCGA-EE-A2MU-06A-21R-A18S-07	0	1620	0.398573	1.5959	0	3.96399	0.235076	0.112841	0.250587	0.0253861	-0.882966
TCGA-EE-A3AA-06A-11R-A18S-07	0	3781	0.197594	0.977738	0.00575558	4.20385	0.11108	0	0.0545015	0.0348077	-0.787389
TCGA-EE-A3AB-06A-11R-A18S-07	0	3733	0.186449	1.02746	0	4.66398	0.0448757	2.16833	0.00648201	0.0245148	-1.25226
TCGA-EE-A3AC-06A-11R-A18S-07	0	1948	0.402083	0.956107	0.138499	4.16764	0.229784	0.0433397	0.0414423	0.107869	-0.608693
TCGA-EE-A3AD-06A-11R-A18S-07	1	875	0.0439029	0.0777313	0.00199815	1.76445	1.10076	0.0295516	0.122992	0.0792188	-0.0705028
TCGA-EE-A3AF-06A-11R-A18S-07	1	420	0.226614	0.625746	0	3.36044	1.62934	0	0.015519	0.00986287	-0.427139
TCGA-EE-A3AG-06A-31R-A18S-07	1	1265	0.0881576	0.122893	0.0296689	2.86738	0.497412	0.522342	0.331686	0.117191	-0.358092
TCGA-EE-A3AH-06A-11R-A18S-07	1	4222	0.0978556	0.268807	0	2.3425	0.0764848	0.095201	0.0120407	0	-0.436113
TCGA-EE-A3J3-06A-11R-A20F-07	1	5237	0.208837	1.33502	0	3.80023	0.363741	0.0517364	0.151406	0	-0.77623
TCGA-EE-A3J4-06A-11R-A20F-07	1	3869	0.158129	0.642387	0	3.25294	0.0571531	0.103606	0	0.0331011	-0.618723
TCGA-EE-A3J5-06A-11R-A20F-07	1	1124	0.245364	1.41886	0	3.18238	0.133178	0.0523324	0.0682037	0.0247059	-0.712089
TCGA-EE-A3J7-06A-11R-A20F-07	0	1949	0.106566	0.138607	0.0670631	1.60104	1.36285	0.405763	0.0372937	0.0471479	-0.0534684
TCGA-EE-A3J8-06A-11R-A20F-07	1	1044	0.288861	0.132839	0.0121421	3.45195	0.242843	0.0448134	0.0638104	0.0246184	-0.572358
TCGA-EE-A3JA-06A-11R-A20F-07	1	1618	0.200482	2.16462	0	2.95637	0.403977	0.0224985	0	0.0245289	-0.719193
TCGA-EE-A3JB-06A-11R-A21D-07	0	6138	0.197483	1.68967	0	4.37526	0.209049	0.470773	0.00871789	0.00829571	-1.00134
TCGA-EE-A3JD-06A-11R-A20F-07	1	832	0.413435	2.40913	0	4.31632	0.159992	0.0737906	0.134599	0.0997238	-0.989393
TCGA-EE-A3JE-06A-11R-A20F-07	0	1562	0.609277	3.66648	0	4.88687	0.610473	0.364095	0.0491449	0	-1.36385
TCGA-EE-A3JH-06A-11R-A21D-07	0	4086	0.579548	3.46544	0	4.62932	1.02631	0.138182	0.0127352	0	-1.19432
TCGA-EE-A3JI-06A-11R-A21D-07	1	4648	0.0671262	0.688237	0	4.08307	0.357003	0.0194274	0.00745676	0.0351336	-0.675786
TCGA-ER-A193-06A-12R-A18S-07	1	955	0.304352	1.10734	0	3.52212	0.918081	0.243327	0.0251082	0.00801035	-0.676847
TCGA-ER-A194-01A-11R-A18U-07	1	1354	0.101895	0.285589	0	3.7381	0.0454517	0.0279032	0.0213796	0	-0.654882
TCGA-ER-A195-06A-11R-A18U-07	1	1078	0.41469	1.95945	0	3.37313	0.39183	0.0796493	0.0232867	0.111706	-0.744059
TCGA-ER-A196-01A-11R-A18T-07	0	1785	0.0645959	0.231841	0	2.6831	1.98961	0.0233167	0.097696	0	-0.186887
TCGA-ER-A197-06A-32R-A18S-07	1	424	0.585765	0.615231	0	5.1479	1.84268	0.117506	0.167686	0.0524611	-0.742151
TCGA-ER-A198-06A-11R-A18T-07	1	1544	0.210174	0.876315	0	3.08943	0.650253	0.0144004	0.175572	0	-0.556337
TCGA-ER-A199-06A-11R-A18T-07	1	279	0.332794	1.32709	0	2.68003	0.125578	0.0638003	0.0247209	0.0581209	-0.61661
TCGA-ER-A19A-06A-21R-A18U-07	0	2365	0.648848	2.83928	0	6.10212	0.673594	0.0948072	0.152687	0.0071098	-1.39752
TCGA-ER-A19B-06A-11R-A18S-07	1	2993	0.0322633	0.167353	0	2.74304	0.150945	1.79173	0.0480031	0.0497927	-0.696728
TCGA-ER-A19C-06A-11R-A18S-07	1	1487	0.111168	0.309293	0	2.29791	0.865851	0.0227692	0.386328	0	-0.294802
TCGA-ER-A19D-06A-11R-A18S-07	1	383	1.21478	2.0272	0.295824	3.83644	2.06813	0.0298285	1.17483	0.0747543	-0.427806
TCGA-ER-A19E-06A-11R-A18S-07	1	396	0.327358	0.579388	1.463	3.48121	0.128855	0.463464	0.224692	0.146519	0.975237
TCGA-ER-A19F-06A-11R-A18S-07	1	802	0.115236	0.520194	0	3.1173	0.055605	0	0.0494862	0.0106053	-0.571952
TCGA-ER-A19G-06A-11R-A18U-07	0	9188	0.39968	1.83094	0.0123125	3.91145	0.0486841	0.421307	0.00528328	0.0200043	-0.985268
TCGA-ER-A19H-06A-12R-A18S-07	1	4634	0.226539	1.08435	0.00724568	3.83986	0.469194	0.828059	0.232799	0.0220187	-0.837708
TCGA-ER-A19J-06A-11R-A18S-07	1	196	0.189447	0.193314	0.00233711	3.4248	0.259991	0.00870497	0.0443657	0.0922465	-0.494501
TCGA-ER-A19K-01A-21R-A18T-07	1	469	0.0838474	0.703041	0	2.6328	0.801928	0	0.0648257	0.0156854	-0.397705
TCGA-ER-A19L-06A-12R-A18S-07	1	4000	0.157917	0.510611	0.623177	2.34122	0.451994	0.637505	0.0446938	0.0425549	0.20427
TCGA-ER-A19M-06A-61R-A239-07	1	1857	0.394496	1.10908	0.00463637	3.83441	2.7656	0.0759716	0.146372	0.0187898	-0.43515
TCGA-ER-A19N-06A-11R-A18S-07	1	1341	0.369912	3.1481	0	4.43955	0.121194	0.0227544	0	0.00831669	-1.17703
TCGA-ER-A19P-06A-11R-A18S-07	1	4930	0.933724	4.11929	0.0022484	4.69611	0.3426	0.113047	0.0841823	0.0627633	-1.40622
TCGA-ER-A19Q-06A-11R-A18U-07	1	1548	0.42976	1.78171	0.0189622	4.09663	0.381199	0.0071076	0.0122039	0	-0.909419
TCGA-ER-A19S-06A-11R-A18U-07	0	1505	0.91164	2.85266	0	4.7614	0.536642	0.155765	0	0.0555853	-1.24239
TCGA-ER-A19T-01A-11R-A18T-07	1	270	0.0773211	0.00749348	0.385882	1.84132	1.77837	0	0.45126	0.0212921	0.403944
TCGA-ER-A19W-06A-41R-A239-07	1	4507	0.814389	2.52502	0	4.10099	0.767624	0.0794769	0	0.0546656	-1.02673
TCGA-ER-A1A1-06A-11R-A18U-07	0	3196	0.488339	3.34212	0	3.7648	0.242025	0.118211	0.24955	0.0656825	-1.05864
TCGA-ER-A2NB-01A-12R-A18S-07	1	857	0.0511596	0.081153	0	2.51351	0.981209	0	0.152668	0.00848705	-0.268432
TCGA-ER-A2NC-06A-11R-A18T-07	1	1333	0.543907	1.2245	0	5.19597	1.53341	0.229808	1.93841	0.0516693	-0.800251
TCGA-ER-A2ND-06A-11R-A18T-07	1	710	0.0432006	0.0864026	0.00222762	2.83013	1.57287	0.112042	0.390541	0.0180454	-0.229519
TCGA-ER-A2NF-01A-11R-A18T-07	1	877	0.0931986	2.56756	0	3.80853	0.547183	0.00738765	0.0582599	0	-0.876529
TCGA-ER-A2NG-06A-11R-A18T-07	1	1490	0.605987	1.82001	0	3.21668	0.688357	0.0402657	0.0346968	0.0510598	-0.752065
TCGA-ER-A2NH-06A-11R-A18S-07	0	1264	1.01153	1.93758	0	4.72168	1.30012	0.107956	0.0832466	0.0135253	-1.06005
TCGA-ER-A3ES-06A-11R-A20F-07	1	7514	0.0723536	0.0146001	0	1.47511	0.0255189	0.0378987	0.0750726	0	-0.254104
TCGA-ER-A3ET-06A-11R-A20F-07	1	2829	0.114691	1.69602	0.0134227	5.38428	0.514893	0.143626	0.0772648	0	-1.0344
TCGA-ER-A3EV-06A-11R-A20F-07	1	1429	0.113666	0.937671	0.00599951	2.58417	1.11643	0.169215	1.64691	0	-0.345259
TCGA-ER-A3PL-06A-11R-A239-07	0	1010	0.0820863	0.413881	0	3.0356	0.659671	0.0513433	0.0178696	0.0338155	-0.439844
TCGA-ER-A42H-01A-11R-A24X-07	1	426	0.0216671	0.0662983	0	1.74238	0.680156	0.0350788	0.015189	0.093739	-0.115677
TCGA-ER-A42K-06A-11R-A24X-07	1	394	0.138574	0.420209	0.00230875	3.4679	2.59387	0.0256464	0.0342084	0	-0.267908
TCGA-ER-A42L-06A-11R-A24X-07	0	4533	0.384118	1.85159	0.0311243	3.75001	0.133605	0.0983568	0.0442079	0.0337712	-0.857792
TCGA-FR-A2OS-01A-11R-A21D-07	1	368	0.0633822	0.332765	0.0270055	2.81036	1.11141	0.0189547	0.0253021	0.0477716	-0.276392
TCGA-FR-A3R1-01A-11R-A239-07	0	685	0.0789625	0.896269	0	3.38939	0.0853873	0.00853138	0	0.0459379	-0.622257
TCGA-FR-A3YN-06A-11R-A239-07	0	2828	0.129992	0.973075	0.00351188	2.62116	0.0631319	0.00654788	0.153352	0.0492694	-0.510788
TCGA-FR-A44A-06A-11R-A24X-07	0	5299	0.855868	1.94455	0	4.49903	0.0958441	0.0901038	0	0.0232212	-1.15298
TCGA-FR-A69P-06A-21R-A311-07	0	478	0.0780545	0.17946	0	3.26225	0.990494	2.98918	0.0185794	0.058118	-0.864638
TCGA-FR-A726-01A-11R-A32P-07	1	305	0.0899796	0.334064	0.00588776	3.46467	0.42348	0.021857	0.426817	0.0855166	-0.458028
TCGA-FR-A728-01A-11R-A32P-07	0	583	0.259699	1.49919	0.00669493	3.75049	1.74258	0.0890435	0.0142913	0.0448449	-0.5684
TCGA-FR-A729-06A-11R-A352-07	0	6716	0.52325	1.61953	0.00782041	4.00679	0.113195	0.360711	0.0166864	0.0211353	-0.987616
TCGA-FR-A7U8-06A-21R-A352-07	0	847	0.0790108	0.0893551	0.0293182	2.69374	0.850724	0.0298425	0.281789	0.0325281	-0.269312
TCGA-FR-A7U9-06A-11R-A352-07	0	571	0.155972	1.80815	0	3.70738	0.195674	0.088701	0.0324161	0.0490617	-0.800671
TCGA-FR-A7UA-06A-32R-A352-07	0	1164	1.25575	4.04438	0.00689235	5.41285	0.163308	0.352852	0.0147115	0.0416004	-1.67173
TCGA-FR-A8YC-06A-11R-A37K-07	1	1059	0.102402	0.802786	0.00701969	3.70085	0.0347994	0.0388731	0.136418	0.0423597	-0.667401
TCGA-FR-A8YD-06A-11R-A37K-07	1	1103	0.0387001	0.242225	0.00271649	2.06047	0.635477	0.0885742	0.040172	0.0219792	-0.268085
TCGA-FR-A8YE-06A-11R-A37K-07	0	3176	0.440341	2.39454	0.00253104	5.78407	0.43776	0.444146	0.178282	0.0704702	-1.27137
TCGA-FS-A1YW-06A-11R-A18T-07	1	6598	0.0883248	0.832623	0	2.63652	0.16265	0.0722381	0.0335839	0	-0.535144
TCGA-FS-A1YX-06A-11R-A18T-07	1	1478	0.108775	0.687488	0.00537448	3.62522	0.131569	0.0199611	0.0304087	0.0289466	-0.643759
TCGA-FS-A1YY-06A-11R-A18T-07	1	6953	0.161389	0.174723	0	3.33907	0.355181	0	0.0302681	0.00645273	-0.536188
TCGA-FS-A1Z0-06A-11R-A18T-07	1	6164	0.613071	1.73652	0.0471645	4.31029	0.0740606	0.103574	0.0254279	0.00973008	-1.00223
TCGA-FS-A1Z3-06A-11R-A18T-07	1	636	0.177957	0.578505	0.0018744	2.98603	0.293481	0.107888	0.115667	0.117318	-0.457167
TCGA-FS-A1Z4-06A-11R-A18T-07	1	854	0.352814	2.49497	0.00207187	3.43895	0.187864	0.0972622	0.0650734	0.0497952	-0.890826
TCGA-FS-A1Z7-06A-11R-A18T-07	1	237	0.276116	0.427788	0.00410118	3.09524	0.708496	0.110631	0.105893	0.0412216	-0.485867
TCGA-FS-A1ZA-06A-11R-A18T-07	1	843	0.208445	1.58081	0.00189878	3.37058	4.25385	0.0350344	0.0161753	0.0381812	-0.146835
TCGA-FS-A1ZB-06A-12R-A18S-07	1	1486	0.0914675	1.78348	0.0146953	4.20422	1.28386	0.0273082	0.0580885	0.0149609	-0.707742
TCGA-FS-A1ZC-06A-11R-A18T-07	1	10870	0.0821343	0.0563429	0	4.17449	0.266205	3.35824	0.200868	0.0797758	-1.13353
TCGA-FS-A1ZD-06A-11R-A18T-07	1	1628	0.16654	0.174614	0.512075	3.93054	3.13148	1.82954	0.0238114	0	0.0175028
TCGA-FS-A1ZE-06A-11R-A18T-07	1	1413	0.106557	0.338429	0.00410779	1.27717	0.713591	0.0378878	0.0261741	0.0166569	-0.155875
TCGA-FS-A1ZF-06A-12R-A18S-07	1	470	0.0220839	0.479533	0	2.1956	0.0892024	0	0.0314341	0.0757262	-0.335029
TCGA-FS-A1ZG-06A-11R-A18T-07	1	295	0.0764492	0.14747	0	1.24901	1.83005	0	0.0829884	0	0.030187
TCGA-FS-A1ZH-06A-11R-A18T-07	1	996	0.500108	1.83239	0.0841208	4.81322	0.254839	1.47631	0.0898407	0.0816411	-1.16218
TCGA-FS-A1ZJ-06A-12R-A18S-07	1	1441	0.194612	0.21578	0.00642647	2.64267	0.782457	0.0238448	0.00916091	0.051531	-0.334562
TCGA-FS-A1ZK-06A-11R-A18T-07	1	728	0.117648	0.0960739	0.0218269	2.47307	1.1078	0.0338081	0.629009	0.0148515	-0.21614
TCGA-FS-A1ZM-06A-12R-A18S-07	0	3080	0.285015	1.0558	0	3.94887	0.401822	0.872379	0.148102	0.0395597	-0.878861
TCGA-FS-A1ZN-01A-11R-A18T-07	1	730	0.14311	0.165115	0.00395054	1.67646	0.326444	0.00736478	0.016835	0.00803322	-0.26533
TCGA-FS-A1ZP-06A-11R-A18T-07	1	2273	0.218169	0.995986	0	3.35494	0.315054	0.120528	0.201474	0.00911423	-0.672388
TCGA-FS-A1ZQ-06A-11R-A18U-07	1	4062	0.04487	0.279538	0.00385624	3.21224	1.48527	0	0.353698	0.00784173	-0.318396
TCGA-FS-A1ZR-06A-21R-A18U-07	1	347	0.12157	0.978547	0.00536331	2.58328	1.06034	0.0525203	0.00764657	0.0217193	-0.396857
TCGA-FS-A1ZS-06A-12R-A18T-07	0	4526	0.0999058	0.634391	0.00213036	2.00231	0.670609	0.0546595	0.126603	0.034319	-0.298432
TCGA-FS-A1ZT-06A-11R-A18U-07	0	1617	0.367765	1.72075	0.00697766	3.23643	0.105008	2.26865	0.0538726	0.00946438	-1.16793
TCGA-FS-A1ZU-06A-12R-A18T-07	1	808	0.10626	0.0459073	0	3.04987	0.0942796	0.0173335	0.00499044	0.0282592	-0.482412
TCGA-FS-A1ZW-06A-12R-A18T-07	0	1505	0.516481	4.79536	0	3.32597	0.0360139	0.0664364	0	0.0293701	-1.24462
TCGA-FS-A1ZY-06A-11R-A18S-07	1	824	0.0161374	0.0175446	0.00206093	1.46712	0.0507146	0.0153159	0.0348876	0	-0.231783
TCGA-FS-A1ZZ-06A-11R-A18S-07	1	822	0.0411866	0.299835	0	1.54814	0.0578856	0	0.00755647	0	-0.286548
TCGA-FS-A4F0-06A-11R-A24X-07	0	2367	0.0289276	0.0803558	0	0.861259	0.236095	0	0	0.0180353	-0.104702
TCGA-FS-A4F2-06A-11R-A24X-07	1	1525	0.0792502	0.647707	0.00200253	4.69948	0.0969728	0.121872	0.0255069	0.294288	-0.592426
TCGA-FS-A4F4-06A-12R-A266-07	1	2028	0.163436	0.599675	0.00329521	3.44714	0.0802888	0	0.0348786	0.0133734	-0.63742
TCGA-FS-A4F5-06A-11R-A266-07	1	874	0.121634	0.187991	0	2.92175	0.139789	0	0.0046996	0.0869023	-0.422044
TCGA-FS-A4F8-06A-11R-A266-07	1	5318	0.352932	2.44936	0	3.91121	0.254804	0.0581927	0.082701	0.0320351	-0.961636
TCGA-FS-A4F9-06A-11R-A24X-07	0	1035	0.0356174	0.0763901	0.0428938	0.801625	0.731076	0.0254359	0.0902971	0.0277288	0.0303311
TCGA-FS-A4FB-06A-11R-A266-07	1	813	0.0472807	0.208276	0	2.02035	0.109318	0.0290232	0.0549693	0.082868	-0.27321
TCGA-FS-A4FC-06A-11R-A24X-07	1	1655	0.120588	0.601443	0	2.88286	0.454763	0.00811361	0.0139277	0.0263882	-0.47766
TCGA-FS-A4FD-06A-11R-A266-07	1	2454	0.082129	0.42935	0.0728817	3.09848	0.147075	0.0379852	0.0164569	0.0413932	-0.436842
TCGA-FW-A3I3-06A-11R-A21D-07	0	531	0.113195	0.134431	0.00448261	1.99019	0.33298	0.0166626	0.41109	0.0450021	-0.253402
TCGA-FW-A3R5-06A-11R-A239-07	0	1124	0.122714	0.499652	0	2.26747	0.271527	0	0.00496853	0.0281361	-0.39084
TCGA-FW-A3TU-06A-11R-A239-07	1	1691	0.0203512	0.116213	0	4.70308	3.19321	0.0731233	0.635181	0	-0.29479
TCGA-FW-A3TV-06A-11R-A239-07	0	411	0.0677805	0.459118	0.0253811	2.39213	2.38156	0	0.247807	0.00693551	-0.0690369
TCGA-FW-A5DX-01A-11R-A27Q-07	0	640	0.0346767	0.514193	0	2.08248	0.0751371	1.0585	0.105405	0.0196823	-0.54906
TCGA-FW-A5DY-06A-11R-A311-07	0	587	0.231224	2.3658	0.00817245	4.03354	1.45629	0.154581	0.21171	0.0438314	-0.759069
TCGA-GF-A2C7-01A-11R-A18T-07	0	21	0.0686404	0.140412	0.00382391	1.63098	1.31107	0.0629272	0.110397	0.0610658	-0.0532162
TCGA-GF-A3OT-06A-23R-A239-07	0	301	0.110371	0.362626	0.00190016	2.40895	1.28318	0.00708041	0.0282092	0.0154051	-0.257007
TCGA-GF-A4EO-06A-12R-A24X-07	0	591	0.475904	3.90787	0	4.54529	0.0738877	0.112891	0.00746136	0.082976	-1.27096
TCGA-GF-A6C8-06A-12R-A311-07	0	62	0.225885	0.73618	0.149909	2.86689	0.0961089	0.342594	0.0220024	0.0209416	-0.465273
TCGA-GF-A6C9-06A-11R-A311-07	0	480	0.195148	1.54164	0.013002	5.97357	2.05447	0.139315	0.0815138	0.0105993	-0.897168
TCGA-GF-A769-01A-32R-A32P-07	1	1070	0.131533	0.100615	0.23733	2.67309	2.32874	0.802621	0.279012	0.199403	0.180089
TCGA-GN-A262-06A-11R-A18T-07	0	4255	0.0354416	0	0.00630011	0.715745	0.0312628	0.00783508	0.0223484	0.00854607	-0.104135
TCGA-GN-A263-01A-11R-A18T-07	1	467	0.0594415	0.698998	0.00288916	2.1195	0.25983	0.0107556	0.00617655	0	-0.402528
TCGA-GN-A264-06A-11R-A18U-07	1	3587	0.0880073	0.19904	0	2.05472	0.12258	0.0069645	0.0394824	0	-0.356374
TCGA-GN-A265-06A-21R-A18T-07	0	2948	0.304553	2.67454	0	4.86131	0.7248	3.25226	0.0191214	0.0181985	-1.60907
TCGA-GN-A266-06A-11R-A18T-07	1	308	0.374647	1.48862	0.0421915	5.69847	0.982702	0.130871	0.047218	0.00827948	-1.01432
TCGA-GN-A267-06A-21R-A18T-07	1	1960	0.162075	0.595779	0	3.20582	0.45352	0.0336684	0.136555	0	-0.560913
TCGA-GN-A268-06A-11R-A18T-07	1	1910	0.0482286	0.224597	0.00207615	1.81765	0.39481	0	0	0.0168246	-0.256375
TCGA-GN-A26A-06A-11R-A18T-07	1	988	0.224923	1.05163	0	4.80256	0.782338	0.38991	0.0121714	0	-0.906584
TCGA-GN-A26C-01A-11R-A18T-07	1	821	0.422739	0.930355	0	6.87931	3.62519	0.187069	0.0272264	0.0597619	-0.774338
TCGA-GN-A26D-06A-11R-A18T-07	1	1460	0.0472795	0.10581	0.00183131	2.39765	0.0657435	0.00682431	0.322048	0.0222172	-0.362899
TCGA-GN-A4U3-06A-11R-A32P-07	0	3708	0.0974151	0.420346	0.00247683	4.20253	0.130416	0.0183898	0.0314878	0.0100608	-0.71912
TCGA-GN-A4U4-06A-11R-A32P-07	0	1197	0.0859457	0.132221	0.00210871	2.25642	0.0721074	0.75996	0.0179539	0.0255553	-0.487976
TCGA-GN-A4U5-01A-11R-A32P-07	0	1156	0.235101	0.99475	0.00234396	3.77798	0.364662	0.00873043	0.0876564	0	-0.728889
TCGA-GN-A4U7-06A-21R-A32P-07	1	317	0.0363369	0.0072593	0.0890286	1.47122	0.560692	0.00949106	0.474864	0.0103518	-0.0372809
TCGA-GN-A4U8-06A-11R-A32P-07	0	1487	0.316417	1.22419	0.00503388	3.61277	0.0496189	0.193488	0.00538629	0.0798947	-0.756945
TCGA-GN-A4U9-06A-11R-A32P-07	1	673	0.294505	0.759563	0.0136242	1.9378	0.130914	0.136419	1.76568	0.226542	-0.183798
TCGA-GN-A8LK-06A-11R-A37K-07	1	1524	0.0174901	0.0152316	0.0265895	1.38945	1.75059	0.0198975	0.313655	0.0108882	0.0734195
TCGA-GN-A8LL-06A-21R-A37K-07	1	650	0	0.132543	0	2.35491	0.347915	0.0276778	0.0472835	0	-0.345242
TCGA-GN-A8LN-01A-11R-A37K-07	0	772	0.14282	0.399724	0.00877925	4.41013	0.135466	0.705217	0.0187252	0.0585681	-0.824595
TCGA-GN-A9SD-06A-11R-A40A-07	1	1807	0.181408	1.47982	0.00760421	3.4649	0.20519	0.178258	0.164334	0	-0.769353
TCGA-HR-A2OG-06A-21R-A18U-07	0	7	0.235473	2.12922	0.00423379	4.37836	0.112246	1.65297	0.0314172	0.0171656	-1.2638
TCGA-HR-A2OH-06A-11R-A18U-07	1	2004	1.2153	2.79363	0	4.1939	0.259705	0.123595	0.0147222	0.00935553	-1.29282
TCGA-HR-A5NC-01A-11R-A27Q-07	0	1000	0.0418577	0.353343	0.00359391	2.48639	0.414597	0.0527535	0.0677002	0.0574604	-0.342915
TCGA-IH-A3EA-01A-11R-A20F-07	0	524	0.0896109	0.115894	0	3.80199	1.16654	0	0	0	-0.475745
TCGA-LH-A9QB-06A-11R-A38C-07	0	11217	0.204423	0.243643	0.00232402	1.93971	0.735012	0.217218	0.0148574	0.0188218	-0.300606
TCGA-OD-A75X-06A-12R-A32P-07	1	9061	0.087518	0.445086	0.00643575	3.14963	0.0665982	0.0704831	0.0137394	0.0516042	-0.52905
TCGA-QB-A6FS-06A-11R-A311-07	0	220	0.237717	0.591281	0.0112167	3.62592	0.0777171	0.0414333	0.0647986	0	-0.692034
TCGA-QB-AA9O-06A-11R-A39D-07	1	549	0.148229	1.06263	0.00495152	3.77948	0.0960404	1.38086	0.188791	0.0398456	-0.940548
TCGA-RP-A690-06A-11R-A311-07	0	6	0.053519	0.15007	0.00276911	2.6498	0.615536	0.070668	0.035162	0.0444616	-0.334087
TCGA-RP-A693-06A-13R-A311-07	0	10	0.313554	1.5686	0	3.41151	0.491207	0.0588402	0	0.0765593	-0.690706
TCGA-RP-A694-06A-11R-A311-07	0	21	0.17578	0.732029	0	2.43298	0.288894	0.0451576	0.0208886	0	-0.488984
TCGA-W3-A824-06A-21R-A352-07	0	6940	0.309828	0.833279	0	4.38061	0.465698	0.0347139	0	0.0378322	-0.785339
TCGA-W3-A825-06A-11R-A352-07	1	1917	0.808997	0.819263	0.222532	4.12277	1.80273	1.74734	0.777289	0.116299	-0.606983
TCGA-W3-A828-06A-11R-A352-07	1	3683	0.0589638	0.791917	0.00269709	3.24575	1.19106	1.0681	0.0286041	0	-0.6352
TCGA-W3-AA1O-06A-11R-A38C-07	1	122	0.072467	0.21258	0.0210963	1.77643	3.19487	0.043412	0.0100722	0.102084	0.238401
TCGA-W3-AA1Q-06A-11R-A38C-07	1	2101	0.0578878	0.742914	0	2.9762	0.125855	0.0208643	0.0119994	0.0227483	-0.548069
TCGA-W3-AA1R-06A-11R-A39D-07	1	3379	0.0696731	0.525596	0.00678801	2.22089	0.0299599	0.0084415	0	0.036482	-0.395336
TCGA-W3-AA1V-06B-11R-A40A-07	1	1280	0.114678	0.46463	0	5.25299	0.690656	0.14361	0.0107817	1.07466	0.10822
TCGA-W3-AA1W-06A-11R-A38C-07	0	6666	0.822437	2.11121	0	4.75811	1.15884	0.289749	0.00611987	0	-1.10823
TCGA-W3-AA21-06A-11R-A38C-07	1	3195	0.028651	0.271745	0.00275559	2.44713	0.049755	0	0	0	-0.421971
TCGA-WE-A8JZ-06A-11R-A37K-07	0	731	0.100599	0.551973	0	2.73503	0.142915	0.202575	0.0718642	0.0214113	-0.521901
TCGA-WE-A8K1-06A-21R-A37K-07	0	1492	0.16279	1.39611	0	3.47176	1.67834	0.0576946	0.1444	0.0212498	-0.513796
TCGA-WE-A8K4-01A-12R-A37K-07	0	614	0.168408	0.747824	0	4.25421	1.03417	0.0327857	0.127305	0.126908	-0.552839
TCGA-WE-A8K5-06A-11R-A37K-07	1	1860	0.109993	0.820476	0	3.32075	0.0938258	0.0357033	0	0.0195858	-0.635981
TCGA-WE-A8K6-06A-11R-A37K-07	0	546	0.102071	0.100972	0	3.86785	0.874855	0.477235	0.0207731	0.029556	-0.581393
TCGA-WE-A8ZM-06A-11R-A37K-07	0	3082	0.0654671	0.118817	0.00255129	2.26908	0.722209	1.66319	0.673335	0.0710209	-0.469257
TCGA-WE-A8ZN-06A-11R-A37K-07	0	1794	0.119678	0.598197	0	4.57302	1.62996	0.0797229	0.0233086	0.014828	-0.599728
TCGA-WE-A8ZO-06A-11R-A37K-07	0	2145	0.388	0.942907	0	4.03789	0.616787	0.028732	0.01105	0.101856	-0.683197
TCGA-WE-A8ZQ-06A-41R-A37K-07	0	1923	0.137104	0.0580145	0.0264342	3.81696	0.893001	0.0649084	0.156182	0.0239446	-0.475013
TCGA-WE-A8ZR-06A-11R-A37K-07	1	274	0.0497778	0.557485	0.0644208	2.33323	1.11188	0.0743719	0.458478	0.0274926	-0.191987
TCGA-WE-A8ZT-06A-11R-A37K-07	0	359	0.111037	0.166462	0	1.71728	0.0506946	0.0088524	0.0101465	0.00965539	-0.307319
TCGA-WE-A8ZX-06A-11R-A37K-07	0	1089	0.176705	1.45387	0	3.7314	0.144693	0.0711812	0.31226	0.0132073	-0.788174
TCGA-WE-A8ZY-06A-11R-A37K-07	1	1506	0.0661606	0.559066	0	2.20865	0.394849	0.0174135	0.30652	0.127949	-0.257777
TCGA-WE-AA9Y-06A-12R-A38C-07	0	370	0.176825	1.98674	0.00304884	2.9786	0.697094	0.211563	0.283726	0.0368162	-0.65653
TCGA-WE-AAA0-06A-11R-A38C-07	0	1229	0.0837552	0.513847	0	2.0431	0.0384149	0.0695594	0.049094	0.034148	-0.385095
TCGA-WE-AAA3-06A-11R-A38C-07	0	651	0.321072	0.897193	0.117799	3.64674	0.326195	0.0479377	0.0440361	0	-0.604013
TCGA-WE-AAA4-06A-12R-A38C-07	0	760	0.6573	1.23395	0	4.70446	0.15055	0.0747898	0.116223	0	-1.05246
TCGA-XV-A9VZ-01A-11R-A38C-07	0	11	0.136341	1.0019	0.00272333	1.81328	5.10452	0.163375	0.554931	0.0329264	0.314446
TCGA-XV-A9W2-01A-11R-A39D-07	0	417	0.0896922	0.233818	0.0152591	1.72754	0.244285	0.0339551	0.10752	0.0124411	-0.265065
TCGA-XV-A9W5-01A-11R-A38C-07	0	392	0.361585	0.209737	0.00316169	2.64943	1.17583	0.0234391	0	0.0506623	-0.323467
TCGA-XV-AAZV-01A-11R-A40A-07	0	412	0.15538	0.770029	0	3.71885	0.175412	0.00990173	0.0226087	0.0107996	-0.694912
TCGA-XV-AAZW-01A-12R-A40A-07	1	393	0.0993176	0.220793	0	1.94298	0.49057	0.00972261	0.00558249	0.0315818	-0.264995
TCGA-XV-AAZY-01A-12R-A40A-07	0	405	0.0360702	0.457643	0	2.6774	0.280645	0.0229208	0.0197344	0.0125486	-0.44569
TCGA-XV-AB01-06A-12R-A40A-07	0	403	0.0642652	0.402794	0.0186708	2.85407	0.148826	0.0231956	0	0	-0.484398
TCGA-YD-A89C-06A-11R-A37K-07	0	210	0.0300066	0.204647	0.174034	1.68353	0.0993694	0.0284861	0.0326182	0.0412546	-0.0637131
TCGA-YD-A9TA-06A-11R-A39D-07	0	1496	0.473738	1.44026	0.00680754	3.30207	0.168174	0.378677	0.00970358	0.0184089	-0.839294
TCGA-YG-AA3N-01A-11R-A38C-07	0	306	0.199366	0.747877	0	3.70162	0.899396	0.0428274	0.0308225	0	-0.61066
TCGA-YG-AA3O-06A-11R-A38C-07	1	1154	0.145195	0.739577	0.00215541	2.09954	0.36108	0.230225	0.0632268	0.118025	-0.340227
TCGA-YG-AA3P-06A-11R-A38C-07	0	439	0.0669396	0.165494	0.00919064	2.63439	0.0404502	0.0562512	0	0.0370694	-0.418262
TCGA-Z2-A8RT-06A-11R-A37K-07	0	839	0.447383	1.72074	0.00483986	3.39574	0.337446	0.0445479	0.900451	0.0862204	-0.704734
TCGA-Z2-AA3S-06A-11R-A39D-07	0	2950	0.115801	0.479166	0	2.36739	0.0868213	0.0422763	0.00817608	0.0308717	-0.433516
TCGA-Z2-AA3V-06A-11R-A39D-07	0	486	0.201537	0.288438	0.0262662	4.33179	1.60905	0	0.487459	0	-0.494785
