# Supplementary material for: Bioinformatic-based genetic characterizations of neural regulation in skin cutaneous melanoma
Source: Front Oncol. 2023 Jun 19;13:1166373. doi: 10.3389/fonc.2023.1166373 (PMC10315675; doi:10.3389/fonc.2023.1166373)
Supplement: Supplementary file 5 [file Table_5.xlsx]

## Sheet: GSE19234
status (1=dead,0=alive)	OS	risk score
1	1397	9.74703
0	2460	9.62615
1	817	9.21418
0	1788	9.13985
1	2821	9.13496
1	955	9.04585
1	318	8.90075
1	1943	8.62008
0	1497	8.55071
1	817	8.54443
0	1009	8.48342
0	1417	8.48193
1	368	8.3862
1	945	8.14926
1	1096	8.11536
1	3675	8.08399
1	620	8.04976
1	552	7.98
0	1143	7.93555
0	282	7.88816
1	594	7.87557
0	2683	7.79517
0	1142	7.78371
1	725	7.7617
1	668	7.75481
0	4231	7.66378
0	1816	7.6219
1	844	7.57585
0	1475	7.48347
1	955	7.37952
1	3718	7.28263
1	668	7.09325
0	1556	7.04898
1	440	7.04264
0	4220	7.02722
0	901	6.92578
0	720	6.84455
1	3943	6.84188
0	1218	6.63835
1	3943	6.6039
0	1816	6.53439
1	406	6.4875
0	2656	6.14533
0	1520	6.07041

## Sheet: GSE59455
status (1=dead,0=alive)	OS	risk score
1	794	13.0857
1	1730	12.8291
1	1996	11.2986
1	289	10.8455
1	183	10.5019
1	2641	10.4935
1	1309	10.3939
1	976	10.1657
1	95	10.1025
1	2450	10.0763
1	2304	9.84254
1	1791	9.84172
1	35	9.80751
1	1967	9.80721
1	2327	9.70197
1	930	9.62948
1	261	9.58202
1	33	9.55157
1	556	9.48901
1	341	9.45555
1	374	9.43743
1	1367	9.41107
1	1150	9.28947
1	1781	9.28804
1	605	9.24463
1	1617	9.2444
1	170	9.16555
1	1934	9.1336
1	548	9.12961
1	341	9.12322
1	846	9.06569
1	155	9.05171
1	583	9.04353
1	1644	8.96109
1	589	8.89999
1	890	8.88148
1	1267	8.76754
1	1746	8.75823
1	2753	8.74798
1	1499	8.70759
1	116	8.69566
1	87	8.65634
1	807	8.65387
1	1284	8.5515
1	582	8.53379
1	357	8.52977
1	454	8.5084
1	1661	8.4931
1	1858	8.49171
1	947	8.4763
1	251	8.44551
1	1831	8.43455
1	1164	8.4059
1	470	8.35235
1	203	8.34928
1	943	8.34382
1	784	8.3356
1	642	8.32571
1	1179	8.31264
1	1631	8.28906
1	322	8.28528
1	52	8.25748
1	198	8.23426
1	56	8.22519
1	1101	8.22148
1	2101	8.20415
1	1088	8.18942
1	259	8.17442
1	765	8.16527
1	1393	8.14272
1	341	8.11893
1	234	8.11765
1	855	8.10019
1	5474	8.09924
1	1311	8.09442
1	1683	8.07552
1	1862	8.07102
1	157	8.0633
1	301	8.06004
1	686	8.03644
1	2501	8.01602
1	1802	7.98907
1	1596	7.94463
1	4245	7.94312
1	3545	7.94209
1	678	7.92282
1	713	7.88391
1	1101	7.8592
1	4276	7.85876
1	2855	7.8485
1	2586	7.82529
1	265	7.81713
1	2025	7.80917
1	43	7.78276
1	1667	7.77274
1	648	7.76642
1	1891	7.76465
1	2082	7.74622
1	190	7.7426
1	22	7.7209
1	2145	7.63004
1	1652	7.6268
1	350	7.60363
1	1303	7.59641
1	1018	7.58908
1	1009	7.57432
1	1149	7.55735
1	1593	7.55145
1	543	7.53895
1	273	7.50739
1	158	7.50368
1	8364	7.49557
1	652	7.47682
1	2319	7.43511
1	8111	7.37839
1	493	7.35881
1	1240	7.23202
1	7198	7.23159
1	620	7.20239
1	1000	6.98702
1	50	6.84565
1	917	6.72693
