# Supplementary material for: Bioinformatic-based genetic characterizations of neural regulation in skin cutaneous melanoma
Source: Front Oncol. 2023 Jun 19;13:1166373. doi: 10.3389/fonc.2023.1166373 (PMC10315675; doi:10.3389/fonc.2023.1166373)
Supplement: Supplementary file 6 [file Table_6.xlsx]

## Sheet: Risk score
Risk score of each patients according to multivariate cox model
sample_id	event	time	RiskScore
TCGA-3N-A9WD-06A-11R-A38C-07	1	395	-0.174712
TCGA-BF-A1PU-01A-11R-A18S-07	0	387	1.98683
TCGA-BF-A1PV-01A-11R-A18U-07	0	14	2.05627
TCGA-BF-A1PX-01A-12R-A18T-07	1	282	2.75294
TCGA-BF-A1PZ-01A-11R-A18S-07	0	853	1.69171
TCGA-BF-A1Q0-01A-21R-A18S-07	0	831	1.54372
TCGA-BF-A3DJ-01A-11R-A20F-07	0	464	1.39052
TCGA-BF-A3DL-01A-11R-A20F-07	0	769	2.97516
TCGA-BF-A3DM-01A-11R-A20F-07	0	601	1.28231
TCGA-BF-A3DN-01A-11R-A20F-07	0	717	2.9306
TCGA-BF-A5EO-01A-12R-A27Q-07	0	703	1.66318
TCGA-BF-A5EP-01A-12R-A27Q-07	0	335	3.90165
TCGA-BF-A5ER-01A-12R-A27Q-07	0	327	2.31442
TCGA-BF-A5ES-01A-11R-A27Q-07	0	490	1.84263
TCGA-BF-A9VF-01A-11R-A37K-07	0	440	2.73897
TCGA-BF-AAOU-01A-12R-A39D-07	0	476	2.02392
TCGA-BF-AAOX-01A-11R-A39D-07	0	444	2.65859
TCGA-BF-AAP1-01A-11R-A39D-07	0	409	2.18654
TCGA-BF-AAP2-01A-11R-A40A-07	0	405	1.12954
TCGA-BF-AAP4-01A-11R-A40A-07	0	335	1.95333
TCGA-BF-AAP6-01A-11R-A40A-07	0	325	3.51491
TCGA-BF-AAP7-01A-11R-A40A-07	0	318	1.86466
TCGA-BF-AAP8-01A-11R-A40A-07	0	447	2.21562
TCGA-D3-A1Q1-06A-21R-A18T-07	1	504	2.04451
TCGA-D3-A1Q4-06A-11R-A18T-07	0	3408	1.08954
TCGA-D3-A1Q7-06A-11R-A18T-07	0	4053	-0.412966
TCGA-D3-A1Q9-06A-11R-A18T-07	1	961	2.95029
TCGA-D3-A1QA-06A-11R-A18T-07	0	2765	1.10004
TCGA-D3-A1QB-06A-11R-A18T-07	0	2912	1.14017
TCGA-D3-A2J6-06A-11R-A18T-07	1	1321	1.16938
TCGA-D3-A2J7-06A-11R-A18T-07	1	3136	-0.244894
TCGA-D3-A2J8-06A-11R-A18T-07	1	1992	4.36465
TCGA-D3-A2J9-06A-11R-A18T-07	1	723	0.334279
TCGA-D3-A2JC-06A-11R-A18T-07	0	2639	1.91955
TCGA-D3-A2JE-06A-11R-A37K-07	1	841	0.687098
TCGA-D3-A2JF-06A-11R-A18S-07	0	1888	1.04149
TCGA-D3-A2JG-06A-11R-A18T-07	1	3453	-0.538539
TCGA-D3-A2JH-06A-11R-A18T-07	0	1280	3.27621
TCGA-D3-A2JP-06A-11R-A18S-07	0	1812	0.871085
TCGA-D3-A3BZ-06A-12R-A18S-07	0	3976	0.847935
TCGA-D3-A3CB-06A-11R-A18S-07	0	5065	1.60452
TCGA-D3-A3CE-06A-11R-A18S-07	1	1832	2.69954
TCGA-D3-A3CF-06A-11R-A18T-07	1	746	3.01818
TCGA-D3-A3MR-06A-11R-A21D-07	0	3151	1.7809
TCGA-D3-A3MU-06A-11R-A21D-07	0	1209	1.99427
TCGA-D3-A51E-06A-11R-A266-07	0	5318	0.48341
TCGA-D3-A51F-06A-11R-A266-07	0	1695	2.26833
TCGA-D3-A51N-06A-11R-A266-07	0	688	1.06167
TCGA-D3-A51R-06A-11R-A266-07	0	1941	2.03546
TCGA-D3-A51T-06A-11R-A266-07	0	818	1.23686
TCGA-D3-A5GR-06A-11R-A27Q-07	0	5424	-0.0173901
TCGA-D3-A5GS-06A-11R-A27Q-07	0	553	3.38461
TCGA-D3-A5GT-01A-12R-A311-07	0	487	0.526902
TCGA-D3-A5GU-06A-11R-A27Q-07	0	3808	0.734171
TCGA-D3-A8GC-06A-11R-A37K-07	1	2421	2.81882
TCGA-D3-A8GE-06A-11R-A37K-07	0	804	1.17608
TCGA-D3-A8GJ-06A-11R-A37K-07	0	7342	1.18825
TCGA-D3-A8GK-06A-11R-A37K-07	0	5177	2.10958
TCGA-D3-A8GL-06A-11R-A37K-07	1	2711	1.06931
TCGA-D9-A3Z1-06A-11R-A239-07	1	468	0.50211
TCGA-D9-A3Z3-06A-11R-A239-07	0	678	2.95024
TCGA-D9-A3Z4-01A-11R-A239-07	1	519	3.41789
TCGA-D9-A4Z2-01A-11R-A24X-07	1	190	1.70874
TCGA-D9-A4Z6-06A-12R-A266-07	1	561	-0.0740203
TCGA-D9-A6E9-06A-12R-A311-07	0	301	2.57344
TCGA-D9-A6EA-06A-11R-A311-07	0	766	0.416221
TCGA-D9-A6EC-06A-11R-A311-07	0	2359	2.83259
TCGA-DA-A1HV-06A-21R-A18S-07	0	2329	0.261681
TCGA-DA-A1HW-06A-11R-A18U-07	0	820	0.478832
TCGA-DA-A1HY-06A-11R-A18T-07	0	4407	3.53304
TCGA-DA-A1I2-06A-21R-A18U-07	1	5370	2.45324
TCGA-DA-A1I4-06A-11R-A18U-07	1	1093	0.396635
TCGA-DA-A1I7-06A-22R-A18S-07	0	2703	1.16012
TCGA-DA-A1I8-06A-11R-A18T-07	1	1640	0.992502
TCGA-DA-A1IA-06A-11R-A18S-07	1	2005	1.88175
TCGA-DA-A1IB-06A-11R-A18S-07	0	825	2.33729
TCGA-DA-A1IC-06A-11R-A18S-07	1	2071	1.79573
TCGA-DA-A3F5-06A-11R-A20F-07	1	6873	1.23198
TCGA-DA-A95W-06A-11R-A37K-07	0	1136	0.338763
TCGA-DA-A95X-06A-11R-A37K-07	0	2249	2.44975
TCGA-DA-A95Z-06A-11R-A37K-07	0	396	1.94691
TCGA-DA-A960-01A-11R-A37K-07	0	804	1.8294
TCGA-EB-A24D-01A-11R-A18T-07	0	645	1.45521
TCGA-EB-A299-01A-21R-A18U-07	0	378	1.84184
TCGA-EB-A41A-01A-11R-A24X-07	0	262	2.13506
TCGA-EB-A42Z-01A-12R-A24X-07	0	441	1.91686
TCGA-EB-A430-01A-11R-A24X-07	0	0	2.24744
TCGA-EB-A431-01A-11R-A266-07	0	568	1.84483
TCGA-EB-A4OY-01A-11R-A266-07	0	977	2.35366
TCGA-EB-A4OZ-01A-12R-A266-07	0	620	2.02834
TCGA-EB-A550-01A-61R-A27Q-07	1	264	2.27697
TCGA-EB-A5SG-06A-11R-A311-07	0	2076	2.15695
TCGA-EB-A6QZ-01A-12R-A32P-07	1	352	1.56218
TCGA-EB-A6R0-01A-12R-A32P-07	1	608	2.86347
TCGA-EB-A82B-01A-11R-A352-07	0	390	2.6649
TCGA-EB-A85J-01A-12R-A352-07	0	360	1.93888
TCGA-EB-A97M-01A-11R-A38C-07	0	414	1.16868
TCGA-EE-A17X-06A-11R-A18S-07	1	907	1.36239
TCGA-EE-A17Y-06A-11R-A18T-07	1	828	1.90612
TCGA-EE-A17Z-06A-11R-A18S-07	1	263	1.96045
TCGA-EE-A181-06A-11R-A18S-07	1	1026	1.89909
TCGA-EE-A182-06A-11R-A18T-07	1	447	1.11264
TCGA-EE-A184-06A-11R-A18S-07	1	2073	3.9878
TCGA-EE-A20I-06A-11R-A18U-07	1	412	1.18369
TCGA-EE-A29A-06A-12R-A18U-07	1	1927	1.91763
TCGA-EE-A29B-06A-11R-A18U-07	1	2588	0.716702
TCGA-EE-A29C-06A-21R-A18S-07	1	2402	1.94122
TCGA-EE-A29D-06A-11R-A18T-07	1	425	1.17187
TCGA-EE-A29E-06A-11R-A18T-07	0	1940	2.61132
TCGA-EE-A29G-06A-12R-A18T-07	1	2192	0.203085
TCGA-EE-A29H-06A-12R-A18S-07	0	1966	4.30767
TCGA-EE-A29L-06A-12R-A18S-07	1	79	0.816765
TCGA-EE-A29N-06A-12R-A18S-07	1	566	1.38078
TCGA-EE-A29P-06A-11R-A18T-07	0	1716	1.39109
TCGA-EE-A29Q-06A-11R-A18T-07	1	2030	1.18569
TCGA-EE-A29R-06A-11R-A18T-07	0	440	0.668537
TCGA-EE-A29T-06A-11R-A18T-07	0	11252	1.75936
TCGA-EE-A29V-06A-12R-A18S-07	1	787	0.400704
TCGA-EE-A29X-06A-11R-A18T-07	1	545	0.553862
TCGA-EE-A2A0-06A-11R-A18T-07	1	1424	0.0340068
TCGA-EE-A2A1-06A-11R-A18T-07	0	3527	1.95029
TCGA-EE-A2A2-06A-11R-A18T-07	0	1814	0.975241
TCGA-EE-A2A5-06A-11R-A18T-07	1	1195	0.214287
TCGA-EE-A2A6-06A-11R-A18T-07	0	2620	1.61504
TCGA-EE-A2GB-06A-11R-A18T-07	0	1803	1.31102
TCGA-EE-A2GC-06A-11R-A18T-07	0	2051	1.2675
TCGA-EE-A2GD-06A-11R-A18T-07	1	10346	-0.386276
TCGA-EE-A2GH-06A-11R-A18T-07	0	6699	0.308382
TCGA-EE-A2GI-06A-11R-A18T-07	0	1482	-0.485061
TCGA-EE-A2GK-06A-11R-A18S-07	0	1665	0.60974
TCGA-EE-A2GL-06A-11R-A18S-07	0	2423	2.12935
TCGA-EE-A2GM-06B-11R-A18S-07	0	2296	1.48884
TCGA-EE-A2GN-06A-11R-A18S-07	1	3106	0.960097
TCGA-EE-A2GO-06A-11R-A18S-07	0	3857	1.47292
TCGA-EE-A2GR-06A-11R-A18S-07	1	1301	0.894996
TCGA-EE-A2GS-06A-12R-A18S-07	1	2470	0.637837
TCGA-EE-A2GT-06A-12R-A18S-07	0	1365	-0.317392
TCGA-EE-A2GU-06A-11R-A18T-07	0	2884	0.970254
TCGA-EE-A2M5-06A-12R-A18S-07	1	659	-0.656757
TCGA-EE-A2M7-06A-11R-A18U-07	1	877	-0.521567
TCGA-EE-A2M8-06A-12R-A18S-07	1	601	0.12455
TCGA-EE-A2MC-06A-12R-A18S-07	1	1871	1.12449
TCGA-EE-A2MD-06A-11R-A18T-07	1	1438	-0.250213
TCGA-EE-A2MG-06A-11R-A18T-07	1	3139	1.03424
TCGA-EE-A2MI-06A-11R-A18U-07	1	6225	1.00907
TCGA-EE-A2MJ-06A-11R-A18S-07	1	2927	0.547708
TCGA-EE-A2MK-06A-11R-A18S-07	0	5487	0.307345
TCGA-EE-A2MM-06A-11R-A18S-07	1	5107	0.262812
TCGA-EE-A2MP-06A-11R-A18S-07	0	7563	2.68348
TCGA-EE-A2MQ-06A-11R-A18S-07	1	1315	-0.407004
TCGA-EE-A2MR-06A-11R-A18S-07	0	4088	0.177143
TCGA-EE-A2MS-06A-11R-A18S-07	0	4942	0.881409
TCGA-EE-A2MT-06A-11R-A18S-07	0	2166	-0.280635
TCGA-EE-A3AG-06A-31R-A18S-07	1	1265	1.20734
TCGA-EE-A3J3-06A-11R-A20F-07	1	5237	1.37669
TCGA-EE-A3J4-06A-11R-A20F-07	1	3869	1.35746
TCGA-EE-A3J5-06A-11R-A20F-07	1	1124	1.13029
TCGA-EE-A3J7-06A-11R-A20F-07	0	1949	1.39244
TCGA-EE-A3J8-06A-11R-A20F-07	1	1044	0.553246
TCGA-EE-A3JD-06A-11R-A20F-07	1	832	0.213563
TCGA-EE-A3JH-06A-11R-A21D-07	0	4086	0.573687
TCGA-ER-A195-06A-11R-A18U-07	1	1078	2.06088
TCGA-ER-A198-06A-11R-A18T-07	1	1544	3.185
TCGA-ER-A19C-06A-11R-A18S-07	1	1487	0.357026
TCGA-ER-A19D-06A-11R-A18S-07	1	383	2.92713
TCGA-ER-A19J-06A-11R-A18S-07	1	196	2.1267
TCGA-ER-A19L-06A-12R-A18S-07	1	4000	0.24875
TCGA-ER-A19S-06A-11R-A18U-07	0	1505	3.77865
TCGA-ER-A19W-06A-41R-A239-07	1	4507	3.43445
TCGA-ER-A2NB-01A-12R-A18S-07	1	857	2.1808
TCGA-ER-A2NC-06A-11R-A18T-07	1	1333	2.18291
TCGA-ER-A2ND-06A-11R-A18T-07	1	710	2.24941
TCGA-ER-A2NF-01A-11R-A18T-07	1	877	1.20781
TCGA-ER-A3ES-06A-11R-A20F-07	1	7514	1.50325
TCGA-ER-A3EV-06A-11R-A20F-07	1	1429	2.9557
TCGA-ER-A3PL-06A-11R-A239-07	0	1010	0.395556
TCGA-ER-A42K-06A-11R-A24X-07	1	394	1.99869
TCGA-ER-A42L-06A-11R-A24X-07	0	4533	0.958993
TCGA-FR-A2OS-01A-11R-A21D-07	1	368	-0.0320487
TCGA-FR-A3YN-06A-11R-A239-07	0	2828	2.09184
TCGA-FR-A44A-06A-11R-A24X-07	0	5299	2.79125
TCGA-FR-A69P-06A-21R-A311-07	0	478	-0.468343
TCGA-FR-A728-01A-11R-A32P-07	0	583	2.37191
TCGA-FR-A729-06A-11R-A352-07	0	6716	-0.705717
TCGA-FR-A7U8-06A-21R-A352-07	0	847	1.27581
TCGA-FR-A7U9-06A-11R-A352-07	0	571	2.27107
TCGA-FR-A7UA-06A-32R-A352-07	0	1164	-0.364353
TCGA-FR-A8YC-06A-11R-A37K-07	1	1059	0.869239
TCGA-FR-A8YD-06A-11R-A37K-07	1	1103	0.697583
TCGA-FR-A8YE-06A-11R-A37K-07	0	3176	0.788605
TCGA-FS-A1YW-06A-11R-A18T-07	1	6598	0.167422
TCGA-FS-A1YY-06A-11R-A18T-07	1	6953	0.465017
TCGA-FS-A1Z0-06A-11R-A18T-07	1	6164	1.92415
TCGA-FS-A1Z3-06A-11R-A18T-07	1	636	2.71485
TCGA-FS-A1Z4-06A-11R-A18T-07	1	854	-0.432144
TCGA-FS-A1ZA-06A-11R-A18T-07	1	843	1.3148
TCGA-FS-A1ZB-06A-12R-A18S-07	1	1486	2.45015
TCGA-FS-A1ZC-06A-11R-A18T-07	1	10870	2.46846
TCGA-FS-A1ZD-06A-11R-A18T-07	1	1628	3.71543
TCGA-FS-A1ZE-06A-11R-A18T-07	1	1413	1.92349
TCGA-FS-A1ZF-06A-12R-A18S-07	1	470	1.14031
TCGA-FS-A1ZJ-06A-12R-A18S-07	1	1441	2.37546
TCGA-FS-A1ZR-06A-21R-A18U-07	1	347	2.19948
TCGA-FS-A1ZS-06A-12R-A18T-07	0	4526	0.494308
TCGA-FS-A1ZT-06A-11R-A18U-07	0	1617	1.98321
TCGA-FS-A1ZU-06A-12R-A18T-07	1	808	1.95456
TCGA-FS-A1ZW-06A-12R-A18T-07	0	1505	2.31067
TCGA-FS-A1ZY-06A-11R-A18S-07	1	824	2.0769
TCGA-FS-A1ZZ-06A-11R-A18S-07	1	822	1.31174
TCGA-FS-A4F0-06A-11R-A24X-07	0	2367	1.20609
TCGA-FS-A4F8-06A-11R-A266-07	1	5318	1.14262
TCGA-GN-A264-06A-11R-A18U-07	1	3587	1.32767
TCGA-GN-A265-06A-21R-A18T-07	0	2948	2.0009
TCGA-GN-A266-06A-11R-A18T-07	1	308	0.169903
TCGA-GN-A267-06A-21R-A18T-07	1	1960	1.94236
TCGA-GN-A26A-06A-11R-A18T-07	1	988	0.544426
TCGA-GN-A4U3-06A-11R-A32P-07	0	3708	2.77412
TCGA-GN-A4U5-01A-11R-A32P-07	0	1156	3.27803
TCGA-W3-AA1O-06A-11R-A38C-07	1	122	2.53705
TCGA-W3-AA1Q-06A-11R-A38C-07	1	2101	-0.192509
TCGA-W3-AA1R-06A-11R-A39D-07	1	3379	1.07366
TCGA-WE-A8JZ-06A-11R-A37K-07	0	731	2.25751
TCGA-WE-A8K6-06A-11R-A37K-07	0	546	0.668137
TCGA-YD-A9TA-06A-11R-A39D-07	0	1496	1.84264
TCGA-YG-AA3N-01A-11R-A38C-07	0	306	1.15213
TCGA-YG-AA3O-06A-11R-A38C-07	1	1154	0.407094

## Sheet: Multivariate Cox model
Multivariate model variables	coefficient
Intercept	1.14125
GRIN3A	-0.300914
CCR2	-0.182155
CHRNA4	1.44363
CSF1	-0.279257
NTN1	-0.0695218
ADRB1	-0.236758
CHRNB4	-0.0739123
CHRNG	2.12908
Melanoma.ulceration=No	0
Melanoma.ulceration=Yes	0.48983
Melanoma.Clark.level=I&II	0
Melanoma.Clark.level=IV&III	0.67339
Melanoma.Clark.level=V	0.692872
Breslow.depth=<=3	0
Breslow.depth=>3	0.154011
T.stage=T1&T2&T3	0
T.stage=T4	0.461153
N.stage=N0&N1	0
N.stage=N2&N3	1.30834
M.stage=M0	0
M.stage=M1	0.114444
Age=<=60	0
Age=>60	0.103251
